# Supplementary material for: Virtual triage and outcomes of diabetic foot complications during Covid-19 pandemic: A retro-prospective, observational cohort study
Source: PLoS One. 2021 May 6;16(5):e0251143. doi: 10.1371/journal.pone.0251143 (PMC8101747; doi:10.1371/journal.pone.0251143)
Supplement: S1 File — (XLSX) [file pone.0251143.s001.xlsx]

## Sheet: Sheet1
SEX	AGE	TY1E	PreLD(wound)	Duration of Ulcer(in month)	Lockdown D(wound)	LD OUTCO4E	DURATION(IN Month)	HbA1C	CREAT	EGFR 60	NEPHROPATHY	RETINOPATHY	NEUROPATHY	TYPE OF DM	Pre LD OUTCOME	Cause of Death	DURATION OF DM	CAD	STROKE	HTN	SMOKER	ALCHOLIC	ULCER PAST	SITE	BMI(Kg/m2)	FBS	PP	24 hr Urine Protein(Mg)	Hb	CHOLESTEROL	LDL	HDL	TG
1	63	1	N		N			11.1	0.8	107	2	1	1	2	MA		9	1	2	1	1	1	2	FF		240	233	2310	13.6	123	79	262	349
1	43	1	N		N			9.7	0.96	90.8	2	2	1	2	M		4	2	2	1	2	1	2		32.1	96	128
1	55	1	N		N							1	1	2	IM		3	2	2	1	2	1	2	FF	22.87		413
1	56	1	N		N			7.6	2.13	34.3	1	1	1	2	IM		25	1	2	1	2	2	1	FF		119	146	780	12.2	174.9	113.06	36	68.99
1	52	1	N		N			8.5	0.51	181.4	2		1	2	IM		7	2	2	1					20.6	200	250	100	12.5	109.6	46.83	46.68	71.2
1	60	1	N		N			5.92	1	81	2	2	2	2	MA		1	2	2	1	1	1	1	MF	32.7	141	193	210	13.9	170	98	42	99
1	53	1	N		N	D		6.8	1.48	52.8	2	1	1	2	IM	CAD	5	2	2	2	2	2	2	FF	28	410	458		9.4	181	88	41	254
1	57	1	N		N			7.2	0.93	89	2	1	1	2	MA		15	1	1	1	2	1		FF		52	130		19	91	42	34	75
1	55	1	N		N			10.6	0.9	93.12	2	2	1	2	IM		2	2	2	1	2	1	2	HF	31.6		278		11.4	155.5	90.32	43	110.9
1	66	1	N		N			8.5	0.81	101.3	2	1	1	2	IM		8	1	1	1	1	1	2			110	160	92		127.15	68.81	46.15	83.66
1	43	1	N		N			8.6	1.18	71.6	2	2	1	2	M		7	2	2	1	1	2	2	FF	33.9	140			14	201	90	56	256
1	65	1	N		N			11.3	0.79	104.6	2	1	1	2	IM		8	1	1	1	1	1	1	FF	20.3	88			11.1	140	44	46	62
1	65	1	N		N			8.2				1	1	2	IM		6	2	2	2	1	1	1		16.1	140	216				91	38	105
1	49	1	N		N			8	0.79	110.8	2	2	1	2	MA		20	2	2	1	1	1	2	FF	21.5	285	416	600	14.3	129.13	71	42	135
2	64	1	N		N			8	0.85	71.57	2	2	1	2	MA		10	2	2	1	2	2	2			183.5	247		12.9
1	49	1	N		N			8	0.79	110.8	2	2	1	2	MA		12	2	2	1	1	1	2			285	418		14.3	129
1	48	1	N		N			6.8				2	2	2	IM		25	2	2	2	2	1	2
1	50	1	N		N			6.3	1.15	71.54	2	1	1	2	IM		6	2	2	2	1	1	2	FF	23.2	229	145			177	103	46	132
1	50	1	N		N			11.4	1.4	57.02	2	2	1	2	IM		2	1	2	2	2	2	1	FF	24.8	78	105	180	10.5	195	126	39.2	116.5
2	38	1	N		N			12.3	0.7	99.54	2	1	1	2	IM		0	2	2	2	2	2	1	FF	19.3				15.4
2	74	1	N		N			7.8	0.9	65.05	2	1	1	2	IM		15	1	1	1	2	2	2			250	287		9.9
1	60	1	N		N			9.8	2.3	30.98	1	2	1	2	IM		17	2	2	1	1	1	1	MF	18.8	102	168	1900	9.8	162.81	99.92	45.19	123.66
1	69	1	N		N			9.6	0.8	101.87	2	1	1	2	IM		6	2	2	1	1	2	2	FF	20.2	255	381	400	13.1	152	82.4	54.2	79
1	55	1	N		N			9.4	0.76	113.18	2	2	1	2	M		10	2	2	2	1	1	2	FF	22.2	225			8	103	63	14	217
1	62	1	N		N			8.8	1.6	46.78	1	2	1	2	IM		23	1	2	1	2	2	1	MF	31	80	102		11.8
1	65	1	N		N			7.5	1.78	40.97	1	2	1	2	IM		1	1	2	2	1	1	1	FF	22.8	216	340			172	94	61.71	108
2	68	1	N		N			8.6	1.57	34.82	1	1	1	2	IM		10	1	2	1	2	2	1	FF					7.8	188	112.4	40	178
1	55	1	N		N			9.4				2	1	2	MA		4	2		1	1	1	1		21.2	202.2	242.7
1	52	1	N		N							2	1	2	IM		0	2	2	1	1	1	1	HF	17.2	145	210
1	50	1	N		N			10.5	0.81	107.21	2	2	1	2	IM		0	2	2	2	1	2	2	FF	23.5	163		8.39	14	126.43	83.7	25.98	125.26
1	65	1	N		N			7.92	1.08	72.93	2	2	1	2	IM			2	2	1	2	1	1	MF		100	250
2	53	1	N		N			9	0.9	69.61	2	2	1	2	MA		15	2	2	2	2	2	2	FF	29.9	233			10.6	175.4	60.1	48.6	333.5
1	62	1	N		N							1	1	2	IM		5	2	2	2	1	1	1	FF		78.1	123.3
1	75	1	N		N	D		7.4				1	1	2	MA	HONK	22	2	2	2	2	1	1	FF		210	208		10.2	128	44.4	54.6	145
1	61	1	N		N			6.1	0.57	154	2	1	1	2	IM		14	2	2	1	1	2	1	FF	17.2	122	260	226	12.7	98.19	54.59	31.96	77
1	68	1	N		N			8.9	1.66	44.01	1	2	1	2	IM		4	2	2	2	1	2	2	FF		155	294			94	38	32	118
1	51	1	N		N			8.2	0.82	105.28	2	2	1	2	MA		20	2	2	2	2	2	1	MF		150	206		9.1	246	151	50	226
1	40	1	N		N			7.6	0.74	124.51	2	2	1	2	M		10	1		2	2	1	1		22.6	127	216	200	14.2	179	110	44	123
1	58	1	N		N	D		4.98	0.4	234.83	2	1	1	2	IM	CAD	20	2	2	1	1	2	1	FF		74	109
2	58	1	N		N				0.52	128.73	2	1	1	2	M		15	2	2	1	2	2	1	FF		160	307		8.4	145	61	38	310
2	52	1	N		N			11.6	0.8	80.06	2	2	1	2	MA		15	2	2	1	2	2	1	FF		110	200		8.7	136	72	50	64
2	60	1	N		N			6.5	0.79	78.9	2	2	1	2	IM		1	2	2	2	2	2	1	MF	24	105	175			133	49	71	62
1	53	1	N		N			9.1	0.76	114.03	2	2	1	2	IM		10	2	2	1	1	1	1	FF	24.9	110	135	322	12.9	153	79	45	161
1		1	N		N			10.1	1.16		2	1	1	2	IM		20	1	2	2	2	1	1			101	250		12.1
1	52	1	N		N			8.2	1.03	80.6	2	1	1	2	M		15	2	2	1	2	1	1	FF	22.9	240	150	600	12.3	172	107	38	189
2	35	1	N		N	D		6.5	0.65	110.25	2	2	1	2	IM	CAD	18	1	2	2	2	2	1	FF	21.4	220	276		9.3	123	65.5	45.7	123
1	57	1	N		N			10.6	0.8	105.9	2	2	1	2	IM		8	2	2	1	1	2	2	FF	22	126	190	110	12.7	132	84	26.2	112
1	72	1	N		N			9.5	0.8	101	2	2		2	IM		12	2	2	1	2	2	2	FF			450		12.7
1	65	1	N		N			9.2	0.87	88.07	2	2	1	2	MA		5	1	2	1	1	2	1	FF	18	90	120	230	10.8	92	38	32	60
1	55	1	N		N				0.88	89.9	2	1	1	2	M		10	2	2	2	2	1	1	FF		162	228	160	7.7	107	56	43	55
1	45	1	N		N			8.9	1	80.8	2	2	1	2	MA		1.5	1	1	2	2	1	1	FF		76	171		12
1	75	1	N		N			7	0.96	76.3	2		1	2	MA		22				1	1	1		21.9	161	274			108	48.6	50.7	58.9
2	60	1	N		N			8.4	1.97	25.8	1	2	1	2	IM		1	2	2	1	2	2	1	FF	26.5	66	170		9.5	163	105	36	107
1	56	1	N		N				1.8	48	1	2	1	2	IM		20	1	1	1	2	2	1	FF	23.1	90	150	1400		168	113	34	100
1	60	1	N		N			9	0.96	79.9	2	2	1	2	MA		5	2	2	1	1	2	1	FF	24.4	130	180	160	13	153.6	85.4		137
1	56	1	N		N			7.2	0.83	95.8	2	2	1	2	MA		10	2	2	1	1	1	1	MF	18.4	192	317	250	10.2	100	50	33	84
1	60	1	N		N	D		7.3	0.87	89.5	2	2	1	2	MA	CAD	20	1	2	1	1	1	1	HF	18	82	130		7.5	85	51	29	59
1	73	1	N		N	D		7.2	3.61	16.65	1	1	1	2		CAD	12	1	2	1	2	2	1	FF	22.2	130	213		7.6	161.2	91.3	45	124.3
1	67	1	N		N	D		10.08	0.67	118.32	2	2	1	2	MA	CAD	15	2	2	2	2	1	2	FF	18.6	97.9	138.5	216	13.3	97	46	34	87
1	53	2	N		N			10.2	1.59	48.65	1	1	2	2	0		22	2	2	1	2	2	2		26.78					96
1	37	2	N		N			8.7	1	89.37	1	2	1	2	0		2	2	2	1	2	2	1	RT	23.06	122	252	3040	8.2	111.9	85.27	15.39	130
1	61	2	N		N			7.5	0.6	145.58	2	1	2	2	1		15	2	2	1	2	2	1	RT	22.26	100	120
1	47	2	N		N			10.8	0.7	128.48	2	1	1	2	0		14	2	2	1	1	1	2	LT	37.7	150	200		11.5		34	31
1	42	2	N		N			8.6	1.4	59.07	2	2	1	2	0		4	2	2	1	2	2	2	RT	35.2
1	68	2	N		N			7.8	1.6	55.92	2	1	1	2	0		8	2	2	1	2	2	1			107	150
1	67	2	N		N			6.8	1.19	64.81	2	2	1	2	1		8	2	2	2	2	1	2		30.17	125	180	7000	14	131.98	84.9	44.6	141.3
2	62	2	N		N	1		6.2	2.25	23.42	1	1	1	2	1		2	2	2	1	2	2	2			150	175
1	51	2	N		N			11.2	1.3	61.86	2	1	1	2	1		16	2	2	1	2	2	2	RT	24	147	249	80	12.9	146	95	28	116
2	63	2	N		N			7.3	1.05	56.26	2	1	1	2	1		30	2	2	1	2	1	2	RT	24.74	81	197	6.38	9.2
1	58	2	N		N			5.8	0.58	152.95	1	1	2	2	1		1	2	2	1	2	2	2	LT	25.5	95	130		8.9	83	28	29	130
2	59	2	N		N			6.9	0.69	92.56	2	1	1	2			19					2	2	RT	32.1	115	205		9.7	180	107	51	110
1	70	2	N		N			9.3	0.8	101.58	2	1	2	2			20					2	2	RT		113	150	60	9.9	108	53.5	75	96
1	50	2	N		N			7.4	0.6	151.58	2	2	1	2			10					2	2	LT	32.72	116		903	11.6	131	70	57	123
1	45	2	N		N			10.8	0.9	96.99	2	2	1	2			4					2	1		21.6	128	190		13.5	324	160	29	130
2	62	2	N		N			6.5	0.73	85.86	2	2	2	2			5					2	2	RT	27.7	140
1	57	2	N		N			6.8	8.1	7.32	1	1	1	2			7					2	1	LT	24.2		193			109	64	33
2	55	2	N		N			8.3	2.4	30.61	1	2	1	2			16					2	2	LT	27.93	200	300		9.1	143	83	36	119
1	57	2	N		N			8.1	0.93	89.01	1	1	1	2			20					2	2	RT	24.16	167	193	2.43		109	64	33	58
1	50	2	N		N			9.8	5	13.12	1	2	1	2			11					2	2	LT	29	168	250		10	135	71	45	98
1	56	2	N		N			8.3	1.06	76.81	1	2	1	2			20	1	1	2	25	1.16	1.12	LT	28	110.6	248			128.28	78.1	38.8
1	60	2	N		N			6.1	0.72	118.35	2	2	1	2			22	2	2	2	15	1.23	NA	RT	27.99	127	140	760	9
1	62	2	N		N			7.9	1.37	55.96	1	1	1	2			16	1	1	2	50	1.16	1.15	LT	22.6	78	152		8.2	87.9	46.9	28.7
2	50	2	N		N			12.1	0.86	74.24	2	1	1	2			7	1	2	2	50	1.07	1.01	RT	30	64	82	1114	11.5	203	43	52	273
1	60	2	N		N			7.8	7.1	8.44	1	1	1	2			10	2	2	2	38	1.05	1.11	RT	29	65	132		7.4
2	47	2	N		N			8.2	1.17	50.67	1	1	1	2			10	2	1	2	50	1.08	1.09	LT	25.3	156.5	330.9		10.4	268	193	67	268
1	60	2	N		N			7.7	1.73	43.04	1	2	1	2			15	2	2	2	50	1.21	1.15		28.3	222			12.2	129	36	65	139.3
1	52	2	N		N			6.1	1.16	70.27	2	2	1	2			4	1	2	2	50	1.06	1.16	RT	23.4	134	160		14.1	160	74	65
1	70	2	N		N			6.7	1.58	46.31	1	1	1	2			3	1	1	2	46	1.15	1.21	RT	32.7	154	206	800	14.7
2	72	2	N		N			10	0.8	74.94	2	2	1	2			5	2	2	2	50	1.08	NM	RT	26.2	183	180		12.8	148	96	37	76
1	63	2	N		N			8.9			2	2	1	2			10	2	2	2		1.06	1.31	RT	25.6		116
1	60	2	N		N			10.3	2.52	27.88	1	1	1	2			15	1	2	2	50	0.7	0.68	LT	37.2	81	309.2	290	10.9	178.7	100.62	58.5	97.9
2	57	2	N		N			7.6	0.74	114.67	2	1	1	2			20	2	2	2	16	1.09	1.06	RT	27.9	110	207		9.9	161.63	95.99	42.28	206.25
2	50	2	N		N			12.6	0.76	85.62	2	1	1	2			12	2	2	2	50	1.06	1.05		28.3	199	259		10.6	111.41	60.39	47.19	108.35
2	57	2	N		N			7.3	1.13	52.75	2	1	1	2			20	2	2	2	50	1.18	1.24	LT	24.5	189	249		9
2	61	2	N		N			7.2	1.3	44.26	2	1	1	2			18	2	2	2	50	1.18	1.24	LT	31.6		328		10.4	106
1	57	2	N		N			8.5	1.78	42.39	1	1	1	2			25	2	2	2	50	1.21	1.22	RT	20.7	251	269	730	9.6	127	57	36	169
2	58	2	N		N			10	1.08	55.78	1	1	1	2			20	2	2	2	50	1.02	1.16	RT	28	130	200	790	9.8	243	130	178	196
2	50	2	N		N			8.6	3.2	16.3	2	1	1	2			10	1	2	2	50	0.93	0.93	RT	25	220	300	1237.5	11.3	108	57	27	142
2	59	2	N		N			7.4				1	1	2			25	1	2	2	50	1.15	1.12	LT	22.8
1	58	2	N		N	D		7.2	0.86	97.08	2	2	1	2		U	8	1	2	2	50	1.04	1.05	LT	40	242	214		11.6	236	148	45	297
2	55	2	N		N			7.4	1.1	54.8	2		1	2			7	1	2	2	48	1.22	1.1	RT		202	258	153
1	51	2	N		N			12.2	1.7	45.3	1	2	1	2			8	1	2	2	46	1.47	1.13	RT		161	222		11.7	78	24	34	100
1	64	2	N		N			6.8	1.09	72.3	2	1	1	2			22	1	2	2	50	0.92	0.8	LT	27	135	117
1	63	2	N		N			7.1	0.85	96.76		1	1	2			5	1	2	2	20	1.12	1.07						15	129	69	45	104
1	48	2	N		N			7.1	1.29	63.1	2	1	1	2			11	2	2	2	50	1.11	1.01	LT	27	133	239	120		115	42	32	269
2	52	2	N		N			6.5	0.96	87.4	2	1	1	2			15	1	2	2	50	1.06	0.95		31.3	110	140	320	11.1	151	96	33	114
1	68	2	N		N			7	0.72	115.3	2	1	1	2			20	2	2	2	50	1.15	1.07	RT	24.1	83	119	300		135	66	6	131
1	62	2	N		N			9.2	1.1	72	2	1	1	2			20	2	2	2	50	1.03	1.05		27.5	178	330	260	11.8	114	63	51	148
1	48	2	N		N			5.3	3.5	19.97	1	1	1	2			4	1	2	2	50	1.16	1.14	LT	25.2	169	268	1800	9.7	146	72	47	134
2	50	2	N		N			6.2	0.82	78.4	2	2	1	2			3	1	2	2	49	1.09	1.17	RT	25.3	76		125	8.4	102	31.1	20.4	340
1	45	2	N		N			8.3	0.9	96.9	2	2	1	2			3	1	2	2	18	1.09	1.14	RT	30.4	329	170	600
2	52	2	N		N				1.05	58.4	2	1	1	2			22		2	2		1.33	1.28		27.7	102	134		11.2	89	36	30	95
1	71	2	N		N				1.8	39.7	1	1	1	2			32	2	2	2	50	0.53	0.74		27.1	188	150
1	53	2	N		N			8.2	0.8	107.4	2	2	1	2			5	2	2	2	18	1.15	1.16	LT	27	137	162		9.2	177	111	32	166
1	50	2	N		N			10.5	1.48	53.4	1	1	1	2			10	1	2	2	50	1	0.98	LT	28.1	239	250	870	10.5	232
1	62	2	N		N			9	0.91	89.7	2	2	1	2			19	2	2	2	35	1.22	1.02	RT	30.8	104	178		13.7	125	45	53	135
1	64	2	N		N			5.7	0.66	121.5	2	2	1	2			0.5	2	2	2	40	1.08	1.12	LT	21.4	150	160	50		180	96.5	52.9	147
1	54	2	N		N			8.1	1.36	54.6	1	1	1	2			10	1	1	2	50	1.23	0.95	RT	29.1	200	263	1732	8.7	187	121	43	115
1	54	2	N		N			7.3	1.17	64.9	2	2	1	2			22	1	2	2	50	1.15	0.81	LT	106	195	170	318
1	58	2	N		N			10.5				1	1	2			10	2	2	2	50	1.12	1.06	LT	33.3	278			10.8	183	105	50	138
1	50	2	N		N			10.1	1.3	58.4	2	1	1	2			11	1	1	2	48	PLASTER	1	RT	19.4	124	213	384	13	143	66	52	125
1	25	2	N		N			8.6	0.96	95.4	2	1	1	2			1	2	2	2	15	1.06	1.11	RT	16.4	100	120	300	12	151	90	39	154
2	60	2	N		N			7.9	1.08	51.7	2	2	1	2			15	2	2	2	50	1.01	1.04	RT	28	200	268	120
1	51	2	N		N			8.7	0.8	101.9	2	1	1	2			9	2	2	2	50	1.06	1.12	RT	21.1	189			9.9	100	57	24	97
1	48	2	N		N			11.3	0.76	109.4	2	2	1	2			9	1	2	2		1.07	1.47	RT		74	205		14.1
1	57	2	N		N			8	0.79	101.1	2	2	1	2			5	2	2	2	25	1.45	1.09	LT	30.1	111	191		10.5	90	43	24	112
1	56	2	N		N			7.6	3.1	20.9	1	1	1	2			15	2	2	2	50	1	0.96		18.5	95	140		14	125	70	40	78
1	54	2	N		N			7.3	0.7	117.5	2	1	1	2			10	2	2	2	50	1.12	1.12	B	34.4	136	132	82	22	82	125	70	40
1	63	3	N		N			7.6	0.97	83.08	2	1	1	2	IM		2	1	2	1	1	1		RT	26.9	72	136	7.6	8.3	112	46	49	78
1	44	3	N		N			9.5	1.05	60.51	2	2	2	2	IM		1	2	2	1	2	1			44.3		306	342.6
1	48	3	N		N			9.2	1.07	78.4	2	2	1	2	IM		12	2	2	1	2	2		RT	24.68	80	176	467.2	14.2	133
1	55	3	N		N			8.8	0.7	124.44	2	1	1	2	MA		4	2	2	1	1	1			24.2	90	134			223	92	57	105
1	59	3	N		N			6.7	1.4	55.13	1	1	1	2	IM		25	2	2	1	2	2			27.58	135	55	220	12	170	134	36	131.8
1	43	3	N		N			10.6	1.01	85.69	2	2	2	2	IM		2	2	2	2	2	1		LT	23.52	140	190	49		127	45	40
1	54	3	N		N			9.1	1	82.76	2	2	1	2	M		5	1	2	1	2	2		LT	33.3	100	197		13.4
1	55	3	N		N			6	1.3	60.92	2	2	2	2	IM		2	2	2	1	2	2		LT	30.1	120	145	2000
1	62	3	N		N			7.9	1.37	55.96	1	1	2	2	MA		16	2	2	1	2	1		LT	21.87	78	152	760	8.2	87.9	46.9	28.7	87
1	58	3	N		N			13.1	0.8	105.53	2	2	2	2	IM		12	2	2	2	1	1		RT	24.54	244		110.3	13.7	125	1.8	39	79
1	77	3	N		N			6.3	1.2	62.4	2	1	1	2	IM									LT
1	55	3	N		N			11.5	1.3	60.92	2	2	2	2	IM		4	2	2	2	2	1		LT	24.2		134	148	9.7	165	91.6	42	157
1	55	3	N		N			11.5	0.95	60.92	2	2	1	2	IM		4	2	2	2	2	1		LT	24.2	123	134	120	8.2	165	91.6	42	157
1	78	3	N		N			7	0.7	115.92	2	1	1	2	IM		11	2	2	1	1	1			35.6				10.9
1	58	3	N		N			9	1.51	50.7	1	1	1	2	MA		21	2	2	1	2	2		RT	26.5	177		399	9
1	65	3	N		N			11.3	0.79	104.62	2	1	1	2	M		8	1	1	1	1	1			20.3	88	180	2790	11.1	140	44	46	62
2	65	3	N		N			8.9	0.74	83.71	2	1	2	2	MA		22	2	2	2	2	2		RT	24.1	230	328	90	9	129	69	41	95
1	61	3	N		N			8.9	0.94	86.72	2	2	1	2	IM		5	2	2	1	2	1		RT	29.3	135	200
1	60	3	N		N			9.9	1.1	72.57	2	1	1	2	MA		29	2	2	1	2	2		RT	27.4	112	148		10.9	152.2	86	38.1	241.6
1	55	3	N		N			12.8	0.9	93.12	2	1	1	2	IM		4	2	2	1	2	1		RT	21.5	190	302		12	144	71.4	42	153
1	70	3	N		N			7.8	1.23	61.83	2	1	1	2	MA		21	2	2	1	2	1		LT	24.6	166	240		7.8	189	116	47	129
1	55	3	N		N			9.1	2.1	35.03	1	1	1	2	M		3	2	2	1	2	2		RT	22.86	183	250		10.9	134	32	16	87
1	60	3	N		N			7.1	1.14	69.64	2	1	1	2	M		2	2	2	1	2	1		RT	27.8	90	150	480	12.2	123.4	54.8	56.2	156.5
1	64	3	N		N			9.1	1	79.96	2	1	1	2	IM		21	2	2	1	1	2			25.9	110	195		12.8
1	45	3	N		N			12.8	1	85.88	2	2	1	2	MA		25	2	2	2	2	2		LT	21.6	132	107	220	7.1	131	82	27	108
1	52	3	N		N			9.5	1.3	61.61	2	2	1	2	M		25	2	2	1	2	2		RT	31.2	94	190	200	12.4	190	107	47	180
1	50	3	N		N			10.7	1.22	66.83	2	1	1	2	IM		6	2	2	2	2	2		RT	22.9	197	177		11.4	95.2	60.08	25.59	125.82
1	65	3	N		N			9.2	1.2	64.58	2	1	2	2	IM		11	2	2	1	2	1			26.8	169	139	110	13.2	248	129	50	180
1	60	3	N		N			8.1	7.58	7.82	1	1	1	2	IM		25	2	2	2	2	1		RT	29	198	335	1190	10.9
1	60	3	N		N			7	0.8	104.81	2	2	2	2	IM		2	2	2	2	2	1		RT		73	120		12
1	55	3	N		N	D		6.9	1.6	47.92	1	2	1	2	M	CAD	8	1	2	1	2	2		LT	27.2	136	192	187		183	97	44	210
2	53	3	N		N			6.7	0.78	82.11	2	1	1	2	MA		16	2	2	1	2	2		LT	31.3	92	172		9.3	175	101	43.5	153
1	55	3	N		N			11.1	0.67	130.9	2	2	1	2	M		16	2	2	2	1	1					366		7.2
1	64	3	N		N			7.7	1.17	66.71	2	1	1	2	IM		9	2	2	1	1	1		RT		60.8	153.4	370	11.7
2	67	3	N		N			4.8	0.8	102.48	2	2	1	2	IM		2	2	2	1	2	2		RT	24.2	114	207	70	11.4	162	98	46	121
1	66	3	N		N			9.5	1.59	46.53	1	1	1	2	IM		25	2	2	1	2	2		RT		161	165		12.3	166	87.2	49	149
1	58	3	N		N			13.1	2.5	28.33	1	2	1	2	IM		11	2	2	1	2	2		RT	23	85	100	400	11.4
1	45	3	N		N			6.8	1.61	49.57	1	1	1	2	IM		12	2	2	1	2	2		RT	20.8	94	175		8.8
1	60	3	N		N			10.7	1.45	52.76	1	2	1	2	IM		2	2	2	1	2	1		LT	27.9					185		38	135
1	57	3	N		N			7.9	0.99	82.81	2	2	1	2	IM		2	2	2	1	1	2		RT	23.4	120	80		13.9	144	100	16.3	87.4
1	54	3	N		N			6.5	1.16	69.74	2	2	1	2	MA		1	2	2	2	1	1		LT	21.4	110	179		10.6	110	34	50	130
1	61	3	N		N			10.9		80.74	2	1	1	2	MA		25	2	2	2	1	1		LT	17.8	115	134	100
1		3	N		N			8.3	1.2	69.59	2	2	1	2	IM		11	2	2	2	2	2		LT	23.05	226	244	590	9.4	217	139	66.8	100
1	52	3	N		N			9.7	1	83.4	2	1	1	2	IM		21	2	1	1	1	2		LT	24.2	157	200
1	63	3	N		N			10.7	2.25	31.47	1	2	1	2	IM		8	1	1	1	1	1		RT	20.2			300	13.7	202	111	60	231
1	55	3	N		N			8.3	1.3	60.92	2	1	1	2	IM		15	2	2	1	1	1		RT	27.1	110	139	8050	8.9	200	110	30	150
1	70	3	N		N			13.7	1.02	76.75	2	1	1	2	IM		15	2	2	2	1	1		RT	21.3		375	200	11.9	135	80	38	131
1	55	3	N		N			8.6	1	82.46	2	1	1	2	MA		15	2	2	1	2	1		RT	22.9	102	135
1	51	3	N		N			8.6	1.22	66.56	2	1	1	2	IM		22	2	2	1	1	1		LT	25	105	145		9.5	98	53		138
2	45	3	N		N			6.5	0.5	191.12	2	1	1	2	IM		15	2	2	1	2	2		RT	24	171
1	55	3	N		N			6.6	0.71	122.42	2	2	1	2	IM		1	2	2	2	1	1		RT	22.9			200	14.1
1	45	3	N		N			10.5	0.71	127.51	2	2	1	2	IM		8	2	2	1	2	1		LT	28.5	232	319	19	13.1	203	144	37	107
2	40	3	N		N			12	0.9	73.71	2	2	1	2	IM		9	2	2	2	2	2		LT						195	31	118	153
1	72	3	N		N			7.9	1	87.04	2	2	1	2	IM		3	2	2	1	1	1		LT	19.6	128	169.98	70	7.5	116	63	2.04	107
2	50	3	N		N			6.9	1.9	29.74	1	1	1	2	IM		15	2	2	2	2	2		RT		70	90		9.1
1	38	3	N		N			9	1	88.88	2	2	1	2	IM		1	2	2	2	2	2		RT	26.1	102	136
1	71	3	N		N			5.8	1.3	57.84	1	2	1	2	IM		15	2	2	1	2	1		RT	23	100			12.5	156	101.4	33	139.1
1	60	3	N		N			11	3	22.8	1	1	1	2	IM		15	1	2	1	1	1		LT	26.8
1	65	3	N		N			6.1	5.8	10.48	1	2	1	2	IM		5	2	2	2	2	2		RT
1	73	3	N		N			6.2	1.8	39.51	1	1	1	2	IM		3	2	2	1	2	1		RT		81	105		11.5	213.64	128.8	54.4	152.2
1	59	3	N		N			10.4	0.79	106.7	2	1	1	2	IM		5	2	2	2	2	2		LT	28.65	169		70		291	164	35.6	453
2	40	3	N		N			13.7	1.95	30.2	1	2	1	2	MA		15	2	2	2	2	2		LT	29	177	270	1000	7	199	124	21.9	238
1	45	3	N		N			13.5	2.28	33.18	1	1	1	2	M		1	2	2	2	2	2		LT	22.3	342	265	707.2	11.3	74.9	21.9		97
2	56	3	N		N			6.7	1	60.96	2	2	1	2	IM		13	2	2	2	2	2		RT	18.2			445
2	60	3	N		N			10	0.89	68.76	2	1	1	2	IM			1	2	1	2	2			24.35	169	214	50	10.7
1	60	3	N		N			7.5	1	81.01	2	2	1	2	IM		4	2	2	1	1	1		RT				100
1	60	3	N		N			9	1.31	41.92	1	2	1	2	MA		1	2	2	2	2	2		LT	21	97.2	150	41.9	11.9	162	76.4	47.2	193
2	49	3	N		N			8.7	0.76	115.86	2	1	1	2	MA		4	2	2	1	2	2		LT	32.6	75	145	810	8	132	79	52	104
1	59	3	N		N			8	1.37	56.5	1	1	1	2	IM		20	2	2	1	2	2		LT	21	110	150	10	9.7	110	51	39	98
2	65	3	N		N			9.3	0.7	89.2	2	1	1	2	MA		15	2		2	2	2						211	9
2	56	3	N		N			8.2	0.62	135.6	2	1	1	2	MA		3	2	2	1	2	2		RT				100	9.1	114.5	64	30.2	68.6
1	57	3	N		N			7	1	81.86	2	1	1	2	IM		15	2	2	1	2	1		RT				198
1	50	3	N		N			13.6	0.7	126.88	2	1	1	2	M		15	2	2	2	2	2		RT	18.43	200	300	2656	8.4	122.9	36.81	34.9	72.4
1	69	3	N		N			9.6	1.7	42.69	1	1	1	2	MA		25	2	2	1	2	2		RT	24.5	179	165	147	9.8	141.5	77	45	94
1	43	3	N		N			7.1	1	86.68	2	2	1	2	IM		15	2	2	2	2	2		LT	30.9	126	170	150	12	151.15	90.11	39	154
1	65	3	N		N			7.5	1	79.71	2	2	1	2	IM		1	1	2	2	1	1		LT	22.8	216	340	60	10.1	172.44	94.98	62.71	108.8
2	68	3	N		N			7	0.9	66.18	2	1	1	2	IM		11	1	2	1	2	2		LT	21.9			320	7.8	188	112.4	40	178
1	62	3	N		N			10.6	0.85	97.08	2	1	1	2	IM		11	2	2	2	2	2		LT	23.4	251	200	100	14	203	128.6	3.76	127
1	62	3	N		N			7.5	1.1	72.09	2	1	1	2	MA		11	2	2	2	1	1		LT	29.1	132	202	300	11.3	130	68	34	140
1	65	3	N		N			7	1	79.71	2	2	1	2	IM		8	2	2	2	2	2		LT	23.9
1	52	3	N		N			7.2	3.4	20.32	1	1	1	2	MA		5	2	2	2	2	1		RT	19	118	134	310
1	50	3	N		N			7.6	1.12	73.76	2	1	1	2	IM		3	2	2	2	2	2		B	23.7	75.5	155.6	70	9.8	189.8	134.24	32.36	183.4
1	50	3	N		N			8.8	1.16	70.83	2	1	1	2	MA		5	2	2	2	2	2		B		188	305	400	9.6	134.62	82.21	40.56	89.51
2	53	3	N		N			8.7	0.9	69.6	2	2	1	2	IM		15	2	2	2	2	2		LT	29.9	102	200	1800	8.4	125	40	48	212
1	57	3	N		N			15.7	1.05	77.38	2	2	1	2	IM		15	2	2	1	2	2		B	23.8			1080	11.5	133.1	68.3	43.9	118
1	60	3	N		N			7.6	1.6	44.31		2	1	2	IM		2								23.6	60	170
1	65	3	N		N			7.4	0.93	86.67	2	1	1	2	IM		21	1	2	1	2	2		RT	22.9	145	166	60	12.3	176	86	50	320
1	69	3	N		N			8	1	78.75	2	2	1	2	IM		3	1	2	2	2	1		LT	32.2	110			12.5	107	55	31	175
1	52	3	N		N			7	0.93	90.68	2	1	1	2	IM		12	2	2	2	1	2		LT	15.2		150		14.1
1	70	3	N		N			7.4	1.62	42.85	1	1	1	2	IM		21	2	2	1	2	1		RT	23.4	80	145	130	9.2	181	85	48	90
1	59	3	N		N			8.8	1.29	57	2	1	1	2	IM		17	2	1	2	2	2		RT	23.2	109	200	61	11.8	138	15	38	216
2	60	3	N		N			6.5	0.79	78.9	2	2	1	2	IM		1	2	2	2	2	2		LT	24.5	105	175	43.8		133	49.6	71.6	62
1	54	3	N		N			8.58	1.1	69	2	1	1	2	IM		4	2	2	2	2	2		LT	28.77	145	175	60	11.1	97	50	30	82
1	49	3	N		N			10.3	1.6	46.2	1	2	1	2	IM		25	2	2	1	2	2		LT	27.6	211.58	301.12	50.2	9.3	209	127.2	52.25	148
1	60	3	N		N			12.7	1.38	55.86	1	1	1	2	MA		3	2	2	1	2	2		LT	19.5	80	125	1214	9	125	61	37.4	133
1	54	3	N		N			9.4	0.62	143.69	2	2	1	2	IM		4	2	2	2	1	2		LT	24.39	154	291			99.4	99.4	36.86	109.6
1	68	3	N		N			6.4	1.56	47.28	1	1	1	2	IM		11	1	2	1	2	2		RT		110			9.1
1	78	3	N		N			6.5	1.12	67.39	2	1	1	2	IM		3	2	2	2	2	2		RT	21.1	72	125		9.1	93.9	55.6	32	74.6
1	47	3	N		N			11.3	0.85	102.69	2	1	1	2	IM		6	2	2	2	2	2		LT	20.6	148	177	800	7.7	101.13	52.39	35.48	94.72
1	61	3	N		N			6.1	0.57	154.46	2	1	1	2	IM		14	2	2	1	1	2		RT	17.2	122	260	225		98.19	54.59	31.96	77
1	50	3	N		N			7.8	1.16	70.83	2	1	1	2	MA		4	2	2	2	2	2		B	18.5	188	305	399	9.6	126	68.6	39	92
2	63	3	N		N			7.9	0.75	82.95	2	1	1	2	IM		15	1	2	1	2	2		RT	30.5	169.3		130	9.5	86.13	42.62	40.06	85.06
1	55	3	N		N						2	2	1	2	IM		21	2	2	1	2	2		LT	22.9
1	57	3	N		N			7.3	0.82	102.9	2	2		2	IM		5									140	180			121	75	38	103
1	64	3	N		N			7.3	2.02	35.52	1	2	1	2	IM		23	2	2	1	2	2		RT		200	300		11.9	294
1	57	3	N		N			7.5	0.81	104.39	2	1	1	2	MA		8	2	2	2	2	1		LT	21.6	260	380	1868	12.6	151	99	26	131
1	66	3	N		N			5.2	2.9	23.3	1	1	1	2	M		3	1	2	2	2	2		RT		78	221	260	7.8	145	75	47	115
1	58	3	N		N			11.6	0.6	147.1	2	1	1	2	MA		6	2	2	2	2	2		LT	23.4	96	130	305	9.2	127	54.7	33.3	195
1	57	3	N		N			9.7	0.93	89	2	1	1	2	IM		5	2	2	1	2	1		LT	28.1	86	115	0	13.1	112.1	54	38.8	96.1
1	65	3	N		N			9.7	1.15	67.8	2	2	1	2	IM		7	2	2	2	2	2		LT	23.3	218	203	150	8.5	163	99	34	149
1	40	3	N		N			6.2	0.87	103.3	2	2	1	2	IM		3	2	2	2	2	1		LT	18.1	169.7	270.6		10.5	181.7	120.1	43.9	106.7
1	50	3	N		N			11.4	1.64	47.5	1	2	1	2	IM		8	2	2	1	2	2		RT	28.8	134	139	221	9.1	167	104	39	185
1	82	3	N		N			7.3	1.07	70.3	2	1	1	2	MA		15	2	2	1	2	2		RT	19.7		156	251	11.1
1	52	3	N		N			6.5	1	83.4	2	2	1	2	IM		5	2	2	2	1	1		RT	19	131	215			155	91		105
1	54	3	N		N			11.1	1.68	45	1	1	1	2	IM		2	1	2	1	2	2		RT	22.2	164		2100	10.2	87.24	56.16	18.14	135.81
2	50	3	N		N			10.2	0.98	60.07		2	1	2	MA		1	2	2	2	1	1		RT
1	62	3	N		N			5.92	0.6	145.1	2	1	1	2	IM		12	2	2	2	1	1			22.7	148	250	90	12	108	45	34	130
1	64	3	N		N			9.3	1.3	59	1	2	1	2	IM		11	1	2	1	2	2		RT	21.8	130	228		9
1	61	3	N		N			7.5	0.92	88.9	2	1	1	2	IM		25	1	2	2	2	1		RT	28	124	152	100	7.9	111	58	40	91
1	65	3	N		N			6.7	1.84	39.4	1	1	1	2	M		23	2	2	2	2	2		LT	22	197	294	220	9.7	102	24	54	119
1	70	3	N		N	D		10.9	1.61	45.3	1	1	1	2	IM	CAD	12	2	2	2	2	2		RT	24.2	200	240	740	11.9
1	62	3	N		N	D		11.1	1.48	51.1	1	2	1	2	IM	R	23	2	2	1	2	1		RT	18.9	197	202	720		141	56.8	54.3	123.59
1	68	3	N		N			8.2	0.65	129.8	2	1	1	2	IM		2	1	2	1	2	2		RT	23.7	256	330	1100	9.9	93	36	45	99
2	43	3	N		N			11.4	0.9	72.6	2	2	1	2	IM		3	2	2	2	2	2		LT	27.5	132	100	4240	10.5	155	70	67	118
2	60	3	N		N			10.3	1.82	40.59	1	1	1	2	IM		15	2	2	1	2	2			37.2	81	228	290	10.9	178	100	58	97
1	57	3	N		N			10.9	0.87	96.13	2	1	1	2	IM		8	2	1	1	1	1		LT	28.7	176	288	500	13	192	102	42	236
1	55	3	N		N	D		8	0.91	91.9	2	1	1	2	M	CAD	6	2	2	2	1	1		RT	22.3	78	110	100	11.5	127	76	30	104
2	58	3	N		N			11.98	1.12	53.1	1	2	1	2	IM		5	2	2	2	2	2		LT	26.2	194	220
1	57	3	N		N	D		7.7	4.8	13.3	1	1	1	2	IM	R	15	1	2	2	2	1		RT	26.7	113	160	2250	11.7	175	77	34	314
1	52	3	N		N			6.3	0.99	94.1	2	1	1	2	MA		2	2	2	2	1	1		RT	18.6	118	125	310	11.2	159	96	57	41
1	69	3	N		N	D		10.9	0.95	88.9	2	2	1	2	IM	R	8	2	2	2	2	1		LT	22.8	304	315	6197	13	51	14	18	81
1	63	3	N		N			7.2	0.95	90	2	1	1	2	MA		21	2	2	1	2	2		RT	18	70	256	110	12.1	201	127	51	116
1		3	N		N			5.6	0.7	117.1	2	2	1	2	IM		15	1	2	1	2	2		LT		84			11	111	57	44	46
1	68	3	N		N			8	1.2	63.9	2	1	1	2	IM		2	2	2	2	2	1		RT		68	162	200	12.3	238	161	52	128
1	48	3	N		N			5.3	5.05	13.08	1	1	1	2	IM		4	2	2	2	2	1		LT	25.2	176	133	1800	11.4	105	59.3	24.7
1	35	3	N		N			12.8	0.84	110.5	2	1	1	2	IM		5	2	2	2	1	1			26.7	173	290	210	12.5	185	121	44	96
1	48	3	N		N							2	1	2	IM		15	2	2	2	2	2			22.9	123	200
2	56	3	N		N	D		12.6	1.1	73.6	2	2	1	2	MA	HONK	8	2	2	2	2	2		RT		99	240	0.19	12.4	131	121	40	110
1	70	3	N		N			6	1.9	37.3	1	1	1	2	MA		20	2	2	2	2	2		RT	19.1	96	160		9.9
1	52	3	N		N			12.3	0.94	89.5	2	2	2	2	IM		13	2	2	2	1	1		LT	17	292	398	800	11.4	88	44	35	72
1	60	3	N		N			9.9	1.4	54.9	1	1	1	2	IM		11	2	2	1	2	2		RT	20	173	292	70	13	170	115	37	120
1	68	3	N		N			11.8	1.1	70.7	2	2	1	2	IM		7	2	2	1	2	1		LT	26.4	129	187	170	13.9	158	96	39	112
2	45	3	N		N			12.6	1.3	47.08	1	1	1	2	IM		15	2	2	2	2	2		RT	35.6	242	380	160	9.5	194	34	47	141
1	57	3	N		N			8.1	1.1	73.3	2	1	1	2	IM		20	2	2	1	2	2		RT	24.1	167	193	250	11.1	109	64	33	58
1	50	3	N		N			6.8	1.8	42.6	1	1	1	2	MA		12	1	1	2	2	2			21.2	131			8.9	220	137	41	231
2	70	3	N		N			8.5																			113
1	55	3	N		N			8.3	0.84	94.87	2	2	1	2	IM		15	2	2	2	2	2	2.3	B	24	226	160	118	13	117	46	45	128
1	47	3	N		N			7	0.9	90.4	2	1	1	2	IM		15	2	2	1	2	1		RT	25.1	144	165		11.4	180	93	49	186
2	71	3	N		N	1		9	0.67	86.7	2	2	1	2	IM		20	2	2	1	2	2		RT	28	109	245		12.3	183	122	41	97
1	42	3	N		N			8.9	0.9	92.5	2	2	1	2	MA		4	2	2	2	2	2	3	LT	31.7	90	178	701	10.3	120	47	45	140
1	52	3	N		N			8.3	3.98	15.9	1	1	1	2	IM		15	2	2	2	2	2		RT	20.2			2085
1	63	3	N	22	N			10.2				2	1	2	M		25	1	2	2	2	2		LT	27.1
1	63	3	N		N			13.4			2	1	1	2			19	2	2	1		2		LT
1	60	3	N		N			7.7				1	1		MA			1	2	1	2	2		LT	28.5	130
1	49	3	N		N			8.5	1.08	72.6	2	1	1	2	IM		7	2	2	1				LT	26.5	99	205		11.3	125	61.4	43
1	55	3	N		N							2	1	2	MA		2	2	2	2	2	1		RT	28.4	174	270
1	38	3	N		N			6.3				2	1	2	MA		10	2	2	2	2	2			22	156	147		9.1
1	53	3	N		N			7.5	1.29	58.3	1	2	1	2	IM		9	2	2	1	2	1		RT	18.9	120	284	413	16.3	339		74	580
1	65	3	N		N			10.5	1.3	55.4	1	1	1	2	MA		15	1	2	1	2	2		LT	26.1	159	195	411	10.7	140	17	44	107
1	62	3	N		N	5		8.8	0.61	133.9	2	2	1	2	IM		15	2	2	1	2	2		RT	27.5	170	260	847.6	11.7		1.66	38.2	82
1	70	3	N		N	2		7.6	1.04	70.6	2	2	1	2	IM		8	2	2	2	2	2		LT	22	93	125		12.8	131	89	29.3	126
1	55	3	N		N	2		11.2	1.8	39.37	1	2	1	2	IM		20	2	2	1	2	2		RT	25.1	404	522		11.7	236	172	33	271
1	60	1	N		Y	2		7.1	1.14	72.5	2	1	1	2	MA		30	2	2	1	2	1	2	MF	27.8				12.2	123.4	54.8	56	156
1	52	1	N		Y	5	1		0.93	90.68	2	1	1	2	M		12	2	2	2	1	2	1	MF	15.2		150		14.1
1	56	1	N		Y	1		10.4	1.57	48.82	1	1	1	2	IM		30	1	2	1	2	1	1	FF	19.6			270	10.4
1	68	1	N		Y	1		6.8	0.95	78.8	2	1	1	2	MA		12	2	2	1	2	1	1	FF	19.9	115	131	300	11.4	114	67	31	69
1	50	1	N	2	Y	2		9.5	0.91	88.2	2	2	1	2	IM		20	2	2	2	1	1	2	FF	22.3	161	358	1309	14.2	144	27	34	136
2	54	2	N		Y	2		13.7	0.69	94.23	2	1	2	2	0		20	2	2	1	2	2	1	LT	19.4	113	176		8.1	69.8	5.13	5.89
2	52	2	N		Y	2		7	0.8	107.89	2	2	1	2	0		20	2	2	1	2	2	2		28.4	180	250	2850	11.6	109	45	46	97
1	50	2	N		Y	6		8.8	0.9	94.93	2	2	2	2	1		2	2	2	2	2	1	2	RT	20.68	130	150		12.2
1	64	2	N		Y	1	0.5	8.9	0.9	90.29	2	2	1	2			16	1	1	2	49	1.2	1.11	LT	34.1	137		212
1	31	2	N		Y	5	1.5	10	1.36	67.32	2	1	1	2			15	2	2	1	50	1.39	1.1	LT	19.7	300	134	300	12.4	140	57	52	154
2	61	2	N		Y	5		8.6	0.65	98.49	2	1	1	2			25	2	2	2	43	1.46	1.29	RT	32	176	265		12.4	134	111.8	48	134
1	51	2	N		Y	5		7.2	1.33	60.25	2	1	1	2			14	2	2	2	12	1.11	1.14	RT	32.1	110	139		14	140	57	26	175
2	52	2	N		Y	5		11.6	0.77	83.6	2	1	1	2			10	1	2	2				RT		268	359	176	12.1
1	22	2	N		Y	5		11.7	0.89	113.61	2	2	1	2			11	1	2	1				RT					11.4	105	60	24
2	62	2	N		Y	5		11	1.31	41.14	1	1	1	2			8	2	2	2	50	0.8	1.18			364	443	550	6.8	227	130	78	94
2	46	3	N		Y	1	1	10	0.78	84.51	2	2	1	2	IM		11	2	2	2	2	2		RT	28.6	120	186	360	11.5	160.9	74.22	51.6	175.4
1	55	3	N		Y	1	2	9.1	1.2	66.81	2	2	1	2	MA		1	2	2	1	1	1		LT	35.4	133	167	200		123.3	64	38	106
2	50	3	N		Y	2		6.7	1	62.38	2	2	1	2	IM		3	2	2	2	2	2		LT	28.6	144	154	100	10.8	113	56	33	76
1	60	3	N		Y	6		7	1	81.01	2	2	1	2	MA		21	2	2	2	2	2		RT	27.2	116	127
2	45	3	N		Y	1	1	8.9	0.54	129.76	2	1	1	2	IM		11	2	2	1	2	2		B	20.8	178.7	400.8	280	11.3	109.86	55.81	42.87	128.24
1	50	3	N		Y	5		11.58	1	84.1	2	2	1	2	MA		8	1	2	1	2	2		LT	28.7	107.9	156	90	9.8	119	69.9	33.9	76.1
2	60	3	N		Y	2		13	0.98	61.5	2	1	1	2	IM		15	2	2	2	2	2		RT	22.5	90	110	NIL	9.2	126.1	55.54	41.7	144.3
2	58	3	N		Y	1	1	9.4	1.4	41	1	2	1	2	IM		2	2	2	1	2	2		LT	28.3	198	300	190	13.2	201	61	33	229
1	59	3	N		Y	5		7.7	0.9	91.8	2	1	1	2	MA		21	2	2	2	2	2			23.7	135	404	1000	12.1	89	49	32	74
2	65	3	N		Y	3	2020-01-05	14.8	1.5	37	1	1	1	2	MA		20	2	2	2	2	2		RT	17.4	230	413	340	8.6	101
1	54	3	N		Y	5		8.7	1	82.7	2	2	1	2	IM		14	2	2	2	2	2		LT	21	83	164	NIL	12.1	101	48	35	104
1	64	3	N		Y	5		7.2	3.6	17.1	1	1	1	2	IM		20	1	1	1	2	2		LT	29.2	127	149	1252	10.1	95	59	23	82
1	45	3	N		Y	2		12	0.77	109.25	2	2	1	2	M		20	2	2	2	2	2		RT	20.9	197	317	187.2	12.1	185	119	45	81
2	40	3	N	36	Y	1		8.1	1	61.4	2	2	1	2	MA		7	2	2	2	2	2		LT	35.8	136	150	868		135	80	37	90
2	63	3	N		Y	5		7.1	3.58	12.9	1	1	1	2	IM		20	2	2	1	2	2		LT	21.6	150	181		7.5	104	48	39	84
1	54	3	N		Y	6		6.9	1.11	69.03	2	2	1	2	IM		5	2	2	1	1	1		B	20.9	126.9	141.1	318.2	12.3	84.5	24.3	36.3	103.4
1	45	3	N		Y	2		9.5			2	1	1	2	IM		20	2	2	2	2	2		RT		163			13.4
1	57	1	Y		N	1		6.3	1.19	66.9	2	1	1	2	MA		10	2	2	1	1	2	2	FF	21.8	135	182	531.5	9.2	80	35	22	100
1	40	1	Y		N	1		7.7	0.6	158.6	2	2	1	1	IM		20
1	54	1	Y	12	Y	2		9.1	1	82.7	2	2		2	M		5	1	2	1	2	2	1			100	197
2	71	1	Y	60	Y	2		14.3	1.8	29.4	1	1	1	2	MA		31	1	2	1	2	2	1	MF	25.5	74			8	120	51.4	255	108
1	54	1	Y	1	Y	2		11.1	1.2	67.06	2	2	1	2	IM		10	2	2	2	1	2	1	FF	27.3	126	176	130	12.6
1	57	1	Y			D						1	1	2	IM	I	1	2		1	1	1	1		24.7		149
1	66	1	Y	1	N	1			1.7	43.07	1	1	1	2	M		20	1	2	1	2	2	2	MF		125			9.8
2	65	1	Y			D						1	1	2	M	I	15	2	2	2	2	1	1	FF	23	90	250			190			160
1	65	1	Y	24	Y	2		7.2	1.45	51.9	1	1	1	2	MA		28	1	1	2	2	2	1	FF	16.7	75	55	1680	9.3	97	35	52	48
1	61	1	Y			D		8.1	7.5	7.4	1	1	1	2	M	I	21	2	2	1	2	2	2	FF	20.8	300	441		11.6	140	54	66	77
1	62	1	Y	24	Y	5		7.3	0.83	93.8	2	2	1	2	MA		3	2	2	2	2	2	1	FF	21.2	208	173		13.4	109	15.6	37.5	284
2	71	1	Y	15	N	1		14.4	1.19	44.7	2	1	1	2	MA		35	1	1	1	2	2	1	FF	24.9	250	460	70	11.8	127	75	29	247
1	59	1	Y	24	Y	2		6.5	2.1	32.5	1	2	1	2	MA		2	2	2	2	2	2	2	FF		132	240		11.9	110	57	39	70
1	61	1	Y		Y	2		10.3	0.8	98.3	2	2	1	2	BK		7	2	1	1	1	1	1			203			8.2
1	68	1	Y	3	Y	4			0.7	112	2	2	1	2	MA		5	1	2	2	2	2	2	FF	24.9	125	160		9
1	53	1	Y	12	Y	6		10				1	1	2	IM		22	2	2	1	2
1	55	1	Y	11	Y	2		13.6	2.6	25.85	1	1	1	2	IM		7	2	2	2	2	2	1	HF	23.3				11.8
1	64	1	Y	12	Y	2		7.3	1.26	57.6	1	2	1	2	MA		7	1	1	2	2	2	2	FF	21.9	135	141	zero	9.5	110	54.4	38	88
2	78	1	Y	1	Y	1	2	13.7	0.97	55.54	2	2	1	2	MA		20	2	2	1	2	2	2	FF	17.7	190	241	132	10.1	134	72	50	101
1	65	1	Y			D		9.9				2	1	2	MA	I	17	2	2	1	2	1	2	FF	22.3
1	61	1	Y	12	N	1		7.1	0.81	96.88	2	2	1	2	IM		20	2	2	2	2	2	2	FF/HF	21.8	107	172		10.1	108	58	47	71
1	52	1	Y	5	Y	2	2	6.7	1.2	67.58	2	2	1	2	IM		20	2	2	2	1	1	2	FF					9.7
1	57	1	Y	6	Y	2	8	8.8	0.6	138.87	2	2	1	2	MA		7	2	2	2	1	1	2	FF	15.6	334	514	267	10.1	140	105	35	166
1	53	1	Y		Y	2		6.3	0.68	121.98	2	2	1	2	IM		0	1	2	2	1	1	1	FF/HF		129	135	324	14	169	91	67	112
1	60	1	Y	15	Y	4		9.3	1.07	70.5	2	1	1	2	IM		19	1	2	1	1	1	2	FF	23.1	170	250	22.9	11.5	175.3	99.3	40.1	219.8
2	67	1	Y		Y	4			1.09	50.07	2	2	2	2	IM		6	2	2	2	2	2	2	FF	27.6	141	287		10.6	169.6	117.8	25	238
1	53	1	Y	1	N	1		7.67	1.1	70.02	2	1	1	2	MA		12	1	2	1	2	1	1	FF	28.7	121	237	1240		145	92	38	78
1	65	1	Y		Y	1		6.7	0.6	135.22	2	1	1	2	M		1	2	2	1	1	1	2	FF			198
1		1	Y			D		7.3	0.7		2	2	1	2		I	10	2	2	2	1	2	2	FF	18.9				10.4
1	54	1	Y	3	Y	2			1.7	42.21	2	2	1	2	IM		15	1	2	1	2	2	2	FF		128			10
1	77	1	Y	5	Y	3		6.9	1.57	43.05	2	2	1	2			0	2	2	1	2	1	1	FF	23.3					78.7	35.1	36.4	63.8
1	55	1	Y		Y	3		9.4	0.68	121.07	2	2	1	2			3	2	2	1	2	1	1	FF	30.8			154	12.4	171.8	118.4	48.3	98.1
1	69	1	Y	15	Y	4			0.9	83.67	2	1	1	2	MA		30	2	2	1	2	2	2	FF	17.6	200	157		7.6
2	41	1	Y		Y	2		11	0.34	212.19	2	2	1	2			10	1	1	1	2	2	2	FF	32.1	244	279		7.6	198	126	33	199
1	55	1	Y	14	Y	2		7.3	1.68	42.63	1	2	1	2	MA		10	2	2	1	2	2	1	FF	25.6	153	185	1658	10.3	195	129	42	120
1	35	1	Y	12	Y	4		9.3	0.84	103.99	2	1	1	2			20	2	2	1	2	2	2	FF	20	170	348		12.4	151	90	42.8	91.1
1	75	1	Y	6	Y	4		8.6	1.87	35.37	1		1	2	MA		15	2	2	1			1	FF	21.1	90	105		9.5	66	22	20	95
1	75	1	Y	1	Y	3		7.7			2	1	1	2			4	2	2	1	2	1	1	FF	27.7	85	172
1	35	1	Y		Y	2		8.1			2	2	1	2			6	2	2	2	2	2	1	FF	24.9	108	150
1	63	1	Y	3	Y	6		6.1	0.85	91.04	2	1	1	2	MA		30	1	2	2	2	2	2	FF		85	150		9.2	81	14.7	36.1	151
1	56	2	Y	76	Y	5		8.4	0.93	89.99	2	2	1	2			21	2	2	2	50	0.75	0.96	RT	24.3	115	124	165	8.3	133.45	79.6	44.73	144
1	62	2	Y	18	Y	5		10.9	1.6	46.78	1	1	1	2			35	1	1	2	50	1.28	1	RT	31	318	350	864		92.6	34.07	32.74	128
2	45	2	Y	24	Y	5		12.1	2.1	27.07	1	1	1	2			6	1	2	2	50	1.25	1.37	RT	29.1	119	140	3500	10.2	80	13	120	215
1	45	2	Y	36	N	1		9.3	1.06	75.5	2	2	1	2			12	2	2	2	50	1.02	1.01	RT	37	210	230
2	58	2	Y	36	Y	1		10	2.44	21.62	1	1	1	2			20	2	1	2	50	0.99	1.2	RT	30.7	120	150	1.1	10.8	98	30	45.4	149
1	50	2	Y	36	Y	5		7.3	1.8	39.82	1	1	1	2			25	1	2	2	50	1.17	1.32	RT	24.4	120	167	825	11.1	127	34	38	270
1	60	2	Y	12	Y	5		10.1	0.8	104.8	2	2	1	2			12	1	2	2	50	1.04	1.08	RT	34	312	134
1	44	2	Y	76	Y	5		6.6	0.6	146.3	2	2	2	2			15	1	1	2	50	1.11	1.05	LT	30	126	170	150		255	165	37	262
1	65	2	Y	240	Y	5		8	1	74.9	2	2	1	2			10	1	1	2	50	1.16	1.22	RT	24.2	39		220	7.6	135	94.7	29	107
1	52	3	Y		Y	1	1	8	1	83.4	2	1	2	2	MA		5	2	2	1	2	1				74
1	62	3	Y	12	Y	2		8.4	0.74	113.91	2	2	1	2	IM		4	2	2	2	1	1		LT		141	180			32	123	32	184
2	36	3	Y	60	Y	2		8.3	0.9	75.3	2	1	2	2	IM		6	2	2	2	2	2		RT	27.2	182	262			151	83.6	38	147
1	67	3	Y	2	N	1		10.2	2.1	33.65	1	2	2	2	IM		8	2	2	1	1	1		B	22.1	192	312		10.7	209	123.9	38	198.3
2	68	3	Y	2	Y	5		5.6	0.9	66.18	2	1	1	2	IM		1	1	2	1	2	2		B	25.6	160	575	280	9	154	72	56	125
2	55	3	Y		N	1		5.5	1	61.18	2	1	1	2	IM		5	2	2	1	2	2		LT	30.82	96	121			213	97	87	143
2	50	3	Y	6	Y	5		6.2	0.82	78.43	2	2	1	2	IM		1	2	2	1	2	2		RT	25.3	76		227.2	9.1	146	72	47	134
1	61	3	Y		N	1		7	1	80.74	2	1	1	2	IM		4				2	1
1	65	3	Y		N	1		6.8	0.93	86.67	2	1	1	2	MA		4	1	2	1	1	2			27.77	117	224	20.9	14.5	220.7	220	30.28	220.32
1	71	3	Y	6	Y	5		14.3	1.8	39.73	1	2	1	2	IM		2	1	2	1	2	2		LT	25.5	74			8	120	51.4	255	108
1	64	3	Y	1	N	1		8	0.9	90.29	2	2	1	2	IM		16	2	2	2	2	1		LT	34.1	137
1	60	3	Y	9	Y	2		9.7	1	81.01	2	2	1	2	MA		5	2	2	1	2	1		LT	23.2	156	397	118	11.3	137	79	38	100
1	62	3	Y	2	Y	5		11.3	2.1	25.36	1	1	1	2	MA		15	2	2	1	2	2		RT				300	9.9
2	60	3	Y	3	Y	6		9.9	0.9	67.88	2	1	1	2	IM		12	2	2	2	2	2		RT	30.3	107.5	140.2		8	160.5	108.84	37.6	70.8
1	65	3	Y	2	Y	2		6.2	1	64.58	2	1	1	2	MA		21	2	2	1	1	1		LT	18.4	104	140	200	10.8	192	127	33	158
1	60	3	Y	1	Y	2		10.3	0.97	83.91	2	2	1	2	MA		4	2	2	1	2	1		RT	32	126	128	170	9.6	129	23.54	42	314
1	49	3	Y	12	Y	5		8.1	1.05	79.79	2	1	1	2	IM		3	2	2	2	2	1		RT	23.5	152	290	20	16.2	146	49.6	63	167
1	45	3	Y	36	Y	2			0.9	191.12	2	2	1	2	MA		8	1	2	1	2	2		LT	28.5
1	69	3	Y	7	Y	2		8.7	0.99	79.66	2	2	1	2	MA		8	2	2	1	1	1		RT	21	102.1	141.6	450	10.5	138	74.8		121
1	55	3	Y	1	N	1		7.7	0.98	84.4	2	1	1	2	IM		15	2	2	2	2	2		LT	30.6	71	130	66	11.2	111.2	97.29	21.81	266.5
1	69	3	Y	12	N	1		11	1.49	49.7	1	1	1	2	IM		25	2	2	1	2	2		LT	21.8	200	264	1002	1.6	78.98	40.38	28.89	171.06
1	46	3	Y	10	N	1		11.3	1.15	72.77	2	1	1	2	IM		14	2	2	1	2	1		RT	26.7	336	414	72.7	9.6	204		134	180
1	55	3	Y	8	N	1		7	1.7	44.7	1	1	1	2	MA		8	2	2	1	1	1		RT			153	100	11.9
1	63	3	Y	1	Y	2		9	2.06	34.84	1	2	1	2	IM		12	1	2	1	2	1		RT	22.6	96	145	1760	11.9	116.52	71	36	135.6
1	50	3	Y	5	Y	1	1.5	9.3	2.33	31.67	1	1	1	2	IM		25	2	2	1				LT	28	121	180	690	9.5	140.74	89.06	35.81	137.11
1	55	3	Y	12	N	1		6.3	1.04	78.81	2	1	1	2	IM		3	2	2	2	2	2		RT	23.89	200	250	2163	12.5	154	84	56	94
2	55	3	Y	6	Y	6		8.2	0.81	78.02	2	1	1	2	IM		2	2	2	1	2	2		LT	34.9	161.8	267.6		10.2	134.45	80.32	27.68	381.98
1	51	3	Y	12	Y	3	2	8.8	1.01	82.8	2	2	1	2	MA		16	2	2	2	2	1		RT	22.2	116	130	150	8.3	141	79	38	120
1	62	3	Y	12	Y	3		11.5	1.03	77.7	2	1	1	2	IM		21	1	2	1	2	2		RT	23.1	250	402	820	13.4	186	33	33	102
1	63	3	Y	6	N	1		9.02	0.81	102	2	1	1	2	IM		21	2	2	1	2	1			25.4	102	200	40	12.5	213	128	48	184
1	62	3	Y	1	Y	1	1	6.8	1.2	65.2	2	1	1	2	IM		12	2	2	1	2	2		RT	26.2	141	227	290	12.5	155	88	42	121
1	70	3	Y	12	Y	1	1	5.98	1.81	39.5	1	1	1	2	IM		15	2	2	2	2	1		LT		96	170	70	10.4	210	137	42	156
1	58	3	Y			D		8.5	1.1	73	2	1	1	2	IM	I	15	2	2	1	2	1			29.8	100	160	1582	13.4	199	89	52	290
1	50	3	Y	18	Y	2		10.6	1.14	72.2	2	2	1	2	IM		12	2	2	2	2	1
1	55	3	Y	2	Y	2		9	1.82	41.3	1	2	1	2	M		2	1	2	1	2	2		LT	18	91	63	410	6.4	104	47	16	144
1	54	3	Y	60	Y	6		6.5	0.9	93.4	2	1	1	2	MA		18	2	2	2	2	1		RT	26.8	150	200	500	11.4	153	74	44	175
1	53	3	Y	18	Y	4		8	0.6	150.3	2	2	1	2	IM		8	2	2	2	1	2		RT	25.4	206	193	430	11.4	112	49	44	96
1	65	3	Y	21	Y	2		7.2	1.7	43.2	1	1	1	2	MA		28	1	1	2	2	2		RT	16.7	75	55	1680	9.3	97	35	52	48
1	65	3	Y	240	Y	2		8	1	74.9	2	2	1	2	MA		10	2	2	1	2	2	2.3	RT	24.2	39		220	10.5	90	43	24	112
1	62	3	Y	20	Y	2		7.2	0.8	97.95	2	2	1	2	MA		2	2	2	2	1	1		B	19.8	200	249			151	97	29	91
1	55	3	Y	96	Y	2		15	2.63	25.4	1	1	1	2	IM		7	2	2	1	1	1		RT	34	105	295			160	18	52
2	52	3	Y	12	Y	6		7.1	0.98	59.3	1	2	1	2	IM		3	2	2	2	2	2		RT	23	107	208		9.7	277	176	81.6	267
1	63	3	Y	24	N	1		13.1				1		2	MA		16	2	2	2	2	2		LT
2	51	3	Y	18	Y	2		15	0.79	76.7	2	2	1	2	IM		15	2	2	1	2	2		RT	30.3	162	252		10.5	229	145	42	175
1	56	3	Y	20	Y	2		7.2	0.83	95.8	2	2	1	2	MA		10	2	2	1	1	1		RT	18.4	192	317	250	10.2	100	50	33	84
1	64	3	Y	5	N	1		6.3	1.1	70.8	2	2	1	2	IM		18	2	2	1	2	2		LT	23.8	85	162		11.6	176	115	40	107
1	45	3	Y	6	Y	2		9.3	1.28	68	1	2	1	2	IM		17	2	2	2	2	1	11	LT		380	450		9.7	125	28.2	0.72
1	61	3	Y	6	N	1		10.6	1.1	58.4	1	2	1	2	IM		16	1	2	2	2	2	3	LT	26.8	175	243	<10	10.2	134	85	40	97
1	50	3	Y	6	N	1		12.6	1.3	61.8	1	2	1	2	IM		1.5 month	2	2	2	2	2		RT	34.7	130	210		6.5	92	43	28	110
1	65	3	Y	2	N	1		8.2	1.78	41.54	1	1	1	2	IM		11	2	2	2	2	2		B	24.1	104	139	828	7.8	195	123	45	135
1	45	3	Y	1	N	1		8.1	0.8	104.5	2	2	1	2	M		5	2	2	1	2	2		LT	30.9
1	65	3	Y	5	N	1		12.9	0.75	109.3	2	2	1	2	MA		5	2	2	2	2	1		LT	18.3	347	375		11.4	97.3	52.1	35	66.2
2	47	3	Y	20	N	1		12.2	0.65	97.7	2	2	1	2	IM		15	2	2	2	2	2	3	RT	24.8	122	200	288	10.7	113	46	43	118
1	60	3	Y	18	N	1		9	0.96	79.9	2	2	1	2	MA		5	2	2	1	1	2	3	LT	24.4	130	180	160	13	153	85		137
1	64	3	Y	21	Y	2		6.4	0.95	84	2	2	1	2	IM		1	2	2	2	2	2		LT	25.1	130	145	20.7	9	169	108	41	104
1	61	3	Y	20	N	1	5	6.9	8.1	6.8	1	1	1	2	IM		14	2	2	1	2	1		RT	25.8	110				170	82	40	240
1	52	3	Y	6	Y	6		14.7	0.84	33.7	1	2	1	2	IM			2	2	2	1	1		B	22.2	372	465		13	187	103	33
1	67	3	Y	8	N	1		11.4	0.87	87.5	2	2	1	2	MA		9	2	2	2	2	2		RT	28.1	102	148		10.2	116	50.4	44	108
1	58	3	Y	12	N	1		10.7	1.32	55.7	1	1	1	2	MA		20	2	2	2	1	1		RT	21.9	90	168	540	10.8	68	26	23	111
1	67	3	Y	24	N	1	2	9.6	1.8	37.8	1	1	1	2	IM		10	2	2	1	2	2		LT	19.2	103	155	700	8.8
1	62	3	Y	23	N	1		7.6	1.28	56.9	1	2	1	2	IM		11	2	2	2				LT		78.7			11.7
1	45	3	Y		N	1		8.2	1.27	61.3	2	1	1	2	IM		4	2	2	2	2	2		LT	24	133	185	2645	8.1	115	45.36	44.4	125
1	52	3	Y	12	N	1		8.3	1	78.4	2	1	1	2	MA		15	2	2	2	2	1	3	RT	26.8	161	86	180	11.2	236	157	40	196
1	60	3	Y	20	N	1		12.3	0.69	116.9	2	2	1	2	IM		14	1	2	1	2	2		LT	17.3	140	249	276	7.8	74.4	40	17.4	103.1
1	85	3	Y	22	Y	2		9.4	1.08	64.9	2	1	1	2	MA		28	2	1	1	2	1		LT	23.9				12
2	47	3	Y	20	Y	2		12.3	0.69	91.2	2	2	1	2	MA		10	2	2	2	2	2		RT		94	93		7.6	118.8	53.9	131.9
1	58	3	Y	21	Y	1		8.6	2.1	32.6	1	2	1	2	IM		6	2	2	1	1	1		LT		116	131		8.1	125.7	86.9	34.2	82.2
2	49	3	Y	18	Y	1		7.8	0.71	87.5	2	2	1	2	IM		1	2	2	2	2	2		RT	35.5				11.7
1	74	3	Y	18	Y	2		7.4	0.86	86.9	2	2	1	2	IM		2	2	2	2	2	2		LT	24.9	129	198			292	208	43	296
1	58	3	Y	10	Y	2		7.9	0.89	87.8	2	2	1	2	IM		3	2	2	1	2	1		RT	27.5			138	14.9	188	117	43	139
1	55	3	Y	18	Y	2		7.7	1.29	57.8	1	1	1	2	IM		25	2	2	1	2	1		RT	20.7	251	269	730	9.6	127	57	36	169
1	61	3	Y	48	Y	2		9.4	1.19	62.15	2	1	1	2	MA		15	2	2	1	2	2		RT	28	122	207	229	12.8	133.8	84	32.5	217.2
1	54	3	Y	20	Y	2						2	1	2	MA		12	2	2	2	2	2		LT	20.8
1	72	3	Y	30	Y	2		6.7	1.73	39	1	1	1	2	MA		10	2	2	1	2	1		LT	25.2	92	190	702	9.4	116	46	47	114
1	42	3	Y	18	Y	2		12.7	0.75	114	2	2	1	LADA	IM		10	2	2	2	1	1		RT	21.8	284	398		11.1	178.5	125.7	34.3	164
1	40	3	Y	20	Y	2		6.8				2	1	2	IM		16	2	2	1	2	2		LT	30.3	120	300	5734
1	62	3	Y	22	Y	2						1	1	2	IM		15	2	2	2	2	2		RT	20.6
1	58	3	Y	12	N	1		9.9	0.99	77.6	2	2	1	2	IM		20	2	2	2	1	1		B	23	216	364		9	145.8	82.6	41.8	175.2
1	43	3	Y	18	Y	1		8.7	0.83	101	2	1	1	2	IM		11	2	2	2	2	1		RT		102	110	428	11.9	94	44	28	115
1	50	3	Y	18	Y	2		7.2	1.28	59.5	1	2	1	2	IM		1	2	2	2	1	1		RT	18.4	170	206	1098	7.2	125.9	67.1	34.3	148.2
1	70	3	Y	16	N	1		7.9	1.6	42.9	1	2	1	2	BK		12	2	2	1	2	2		LT	29.6	100	201	112	10.8	95	46	49	63
2	50	3	Y	12	N	1		13.8	0.8	75.9	2	2	1	2	IM		10	2	2	2	2	2	4	LT	23.4	200	224	26.91	9.8	108	58	58	130
1	35	3	Y	12	N	1		7.3	0.7	128	2	2	1	2	IM		4	2	2	1	2	2		RT	19.6	105		69	11.5
2	60	3	Y	18	Y	1		10.4	0.98	57.9	1	1	1	2	IM		6	2	2	2	2	2		RT	28.2	359	188	156	8	114	51.4	30.7	159.4
2	62	3	Y	18	N	1		9.1	1.2	45.52	1	2	1	2	MA		8	1	2	1	2	2		RT	24.5	110	160		8	169	97	48	120
1	61	3	Y	12	N	1		10.5	0.87	89.21	2	1	1	2	IM		1	2	2	1	2	2		RT	30.5	103	176		12.4	143	90	32	105
1	62	3	Y	12	Y	1		8.2	1.3	55.94	1	2	1	2			7	2	1	1	1	1				140			9.2
1	60	3	Y	14	Y	2		10.2	1.5	47.74	1	2	1	2	MA		15	2	2	2	1	1		LT	12.9	110	242	61.6	8.5	147	98	32	85
1	55	3	Y	20	Y	2		8.2	0.81	98.9	2	2	1	2	IM		7	2	2	2	2	1		RT	27.5	170	250	1469	8.7	155	114	35	82
1	62	3	Y	12	Y	2		8.8	1.6	44.02	1	1	1	2	MA		2	2	2		1	1		RT	25.2	166	253	460	9.8	155	96.6	40	92
1	64	3	Y	12	Y	2		8.4	1	75.23	2	1	1	2	MA		32	2	2	2	2	2		RT	22.7	115	200	286	7.5	88	38	40	49
2	56	3	Y	10	Y	2		12	2.41	28.01	1	2	1	2	IM		15	2	2		2	2	3.5	LT	19.6	116	128	4490	10.3	165	103	43	90
2	45	3	Y	12	N	1		8.3	0.96	62.85	2	2	1	2			5	1	2	1	2	2		LT		91	128		11.4	61.4	21.1	33.9	49.7
1	62	3	Y	16	Y	2		7.5	1.13	67.37	2	1	1	2	IM		15	2	2	2	2	2		RT	20.6				15.9	132	60.6	0.38	167
2	45	3	Y	24	Y	2		12.9	0.63	102.19	2	2	1	2	IM		8	2	2	2	2	2		RT	20.6	281	390	96.6	10.2	92.6	80.8	47.1	114.8
2	52	3	Y	12	Y	1		14.8	1.4	39.49	1	2	1	2	IM		6	2	2	1	2	2		RT	31.2			210	9.7	72.6	45	16.5	72.5
2	40	3	Y	28	Y	1		10	1.27	46.61	1	2	1	2	IM		1	2	2	1	2	2	2	RT	23	139.9	199	2547		120	70.3	27	172.9
1	46	3	Y	20	Y	1		6.1	1.11	71.32	2	2	1	2	IM		5	2	2	1	2	1		LT		108			8.8	59.6	3	6.7	195.1
2	41	3	Y	12	Y	1		12.4	0.5	135.97	2	2	1	2	IM		5	2	2	2	2	2		LT	25	153	148	90	10.74	162	93	50	94
1	55	3	Y	12	Y	2		10.8	1	77.58	2	2	1	2	IM		2	2	2	2	2	1	4	RT	21.2	180	157	207	12.2	170	85	45	200
1	64	3	Y	18	Y	2		8.4	0.94	80.8	2	1	1	2	IM		20	1	2	1	2	2		RT		107.3		696	10.43	136.7	94.2	31.9	96.6
1	61	3	Y	22	Y	2		7.1	1.34	54.19	1	2	2	2	IM		15	2	1	2	1	2		LT	20.06	114	154		8.9	84	44	22	92
2	55	3	Y	12	Y	1		11.4	0.8	74.47	2	2	1	2	IM		10	2	2	1	2	2		RT	24.3	185.2	268.1	568	9.9	146	100	41	108
1	57	3	Y	12	Y	1								2			5
1	48	3	Y	12	Y	2		12.7	0.96	83.6	2	2	2	2	IM		6	2	2		1	1		RT	23.2	125	159	92	12	110.9	61	28	109.5
1	39	3	Y	24	Y	2		9.2				2	1	2	IM		8	2	2	1	1	2		B	23.5	196	171			122	76	39	118.4
1	67	3	Y	12	Y	1		10.8	1.34	53.1	1	1	1	2	IM		20	2	2	1	2	2	2	RT	24.4	261	264.7	294.4	9.3	162	97	42	115
2	57	3	Y	24	Y	1						2	1	2	MA		2	2	2	1	2	2		B
1	55	3	Y	12	Y	1		9.2				2	1	2	MA		8	2	2		2	1		RT	22.2		150
1	75	3	Y	12	Y	1					2	2	1	2	IM		15	2	2	1	2	2		LT	28.6
2	65	3	Y		Y	2		8.2	0.8	71.99	2	2	1	2	IM			2	2	1	2	2		LT	26.3	100		6821		115	41	58	134
1	45	3	Y	14	Y	2		10.7	1.2	65.47	2	2	1	2	IM		4	2	2	2	2	2		RT			296		10.7
1	65	3	Y		Y	2		11.5	0.7	113.18	2	2	1	2	IM		15	2	2	2	2	2		LT	22.4	171	255	0.21	11.4	126	62	42	102
1	70	3	Y	12	Y	1	1	7.63	1	73.87	2	1	1	2	IM		22	2	2	2	2	1		RT	22.7	158	239	502	11.5	138	20	69	100
1	60	3	Y	12	Y	2		9.4	1.46	49.25	1	2	2	2	MA		5	2	2	2	2	2		B	25	467	490	441.2	11.2	142	120.9	12.2	151.7
2	57	3	Y	12	Y	2		16.4	1.2	45.67	1	2	1	2	IM		15	1	2	1	2	2	4		23.1	250	300	377.5	9.18	113	51	51	94
1	54	3	Y	12	Y	2		5.6	2.4	28.35	1	2	1	2	IM		15	2	2	2	2	2		RT	25.8	114	138
1	47	3	Y	22	Y	2		5.3	2.58	26.83	1	2	1	2	IM		1	2	2	2	2	2		RT	21.8	120	263	2977.5	7.9	81.8	30.7	29.8	143.4
1	60	3	Y	15	Y	2		7.6	0.7	115.04	2	2	2	2	IM		25	2	2	2	2	1		RT	20.1	136	190	748	9.9	104	40	43	105
2	39	3	Y	36	Y	2		9.3	1.16	52.01	1	2	2	2	IM		5	2	2	2	2	2		LT		127	329	490	9.1	82	25	50	50
1	52	3	Y	12	Y	2		9.5	0.63	133.74	2	2	1	2	MA		5	2	2	1	2	2		RT	17.6	146	220	89	12.8	145	88.1	28	168.7
2	35	3	Y	12	Y	2		14.5	0.57	120.7	2	2	1	2	IM		8	2	2	1	2	2	3	RT	20	154	292	423	8	175	108.8	36	151
1	45	3	Y	9	Y	2		10.24	1.16	68.08	2	1	1	2	MA		14	1	2	1	2	2		RT	27.3	158	189		12.3	139	83.1	54.7	108.1
1	54	3	Y	10	Y	2		14.7	0.62	135.19	2	1	1	2	IM		2.5	2	2		2	1		RT	23	126	250	37.5	8.8	110	46.1	43.5	102
1	57	3	Y	8	Y	2		8.5	1.87	37.4	1	1	1	2	IM		25	2	2	1	2	2	2	B	19.5	289	300	2020	9.9	70	13	40	85
1	60	3	Y	12	Y	2					2	2	1	2	IM		7	2			2	1		RT		148	236
1	53	3	Y	12	Y	2		6.3	0.68	121.98	2	2	1	2	IM		0	1	2	2	1	1		LT		129	134.7	324	14	169	91	67.3	112.3
1	54	3	Y	12	Y	2		9.2	0.79	102.21	2	2	1	2	MA		1	2	2	2	2	2		RT	26.6	63			10	126	83	46	76
1	25	3	Y	18	Y	2		8.3	0.66	147.06	2	1	1	1	IM		8	2	2	2	2	2		LT	18.4	172	289		11.9
1	29	3	Y	15	Y	2		7.4	0.91	98.5	2	2	1	1	IM		16	2	2	2	2	2		LT	18	214	220	3157	10.54	245.2	191.6	43.8	137.6
1	51	3	Y	6	Y	2		9	3.51	18.5	1	2	1	2	IM			2	2	1	2	2		LT		180	250		9.1
1	46	3	Y	12	Y	2		7.96	1.95	37.22	1	2	2	2	IM		10	1	1	1	2	1		LT	25.7	150	262		10.8	115	36.8	42.5	178.5
1	72	3	Y	12	Y	2		9.7	2.89	21.58	2	1	1	2	IM		30	1	2	1	2	2		RT	23.1	231	233	1462.5	10.1	107.5	48.5	28.6	221.8
1	59	3	Y	12	Y	2		6.03	1.97	34.97	1	2	1	2	MA		6	2	2	2	2	1		B	35.8				9.7
1	52	3	Y	12	Y	2		6.5	1	78.47	2	2	1	2	IM		3	2	2	2	2	2		LT		140	190		10	137.2	79	27.7	172.6
1	51	3	Y	12	Y	2		13.4	2.12	33.1	1	1	1	2	IM		17	2	2	2	2	2		RT	33.1	96	144	48.41	9.9	162	87	48	134
2	50	3	Y	18	Y	1		6.6	6.9	0.44	1	2	1	2	IM		5	2	2	2	2	2		RT	34.5	373	488.4	1850	8.6	42.1	7.8	3.2	126
1	56	3	Y	18	Y	2					2	2	1	2	IM		25	1	2	1	2	2		LT	28.9
1	45	3	Y	12	Y	2		8.4	0.86	96.17	2	2	1	2	IM		5	2	2	2	1	1		RT	18.9	181.6	198.7	31.8	10	158	114	31	67
1	64	3	Y	12	Y	1	4	6.3	2.3	28.77	1	1	1	2	IM		25	2	2	1	2	2		RT	28.1	120	107	1808	11.1	158	102.9	45	118
1	72	3	Y	6	Y	1	1	12.3	0.77	99.31	2	1	1	2	MA		15	2	2	1	2	1		LT	20.1	110	94.4	5435	10.2	107	70.3	29.2	39.6
1	39	3	Y	7	Y	1		8.7	1.3	61.46	2	2	1	2	IM		34	2	2	2	2	2		RT	18.4	40	68	795	7.3	176.4	117.5	32	134.5
1	65	3	Y	12	Y	1		6.5	1.1	67.18	2	1	2	2	MA		22	1	2	2	2	2				130	198		10.9
1	57	3	Y	6	Y	1		9	1.4	52.24	2	2	1	2	IM		0	2	2	1	2	2		B	27.7	166	208		13.9	203	137.7	28.5	184
1	54	3	Y	12	Y	2		10.1	4.81	12.71	1	1	2	2	IM		22	2	2	1	2	2		B	20.3	226			12.9	153.9	68.1	72.7	72.5
1	66	3	Y	12	Y	1		12.5	0.94	80.29	2	2	1	2	MA		10	2	2	1	2	2		B	21.2	110	310		13.3
1	63	3	Y	8	Y	1	2	8	4.16	14.57	1	1	2	2	IM		20	2	2	1	1	1		RT		185	210	85.4	9.8
2	45	3	Y	6	Y	1						2	1	2			9	2	2	2	2	2
1	65	3	Y	18	Y	1		10.5	0.92	82.57	2	1	1	2	IM		3	2	2	1	2	1		RT	25.5	134	280		11.6	134	71	47	82
1	48	3	Y	8	Y	1		9	0.9	90.06	2	2	1	2			14	2	2	1	2	2		RT	28.4	90	82	2575	6.3	106	37.4	39	148
1	72	3	Y	12	Y	1		11.6	1.2	59.51	1	1	1	2	IM		30	1	1	1	2	1		LT	25.9	130	223.2			93.4	61.1	27.1	91.7
1	33	3	Y	10	Y	1	1	6.2	0.85	103.81	2	2	1	2			8	2	2	1	2	2		LT		140	138			173	107	46	157.6
1	51	3	Y	12	Y	2		8.2	0.99	79.7	1	2	1	2			7	2	2	2	1	1		RT	18.9	100	109		7.5	135	44	43	240
1	50	3	Y	12	Y	1		11.1	0.77	106.94	2	1	1	2			18	2	2	2	1	1		LT		137.5	111	370	11.5	140.2	77.9	48
1	64	3	Y	12	Y	6					2	1	1	2			30	2	2	1	2	1		RT	36
1	65	3	Y	12	Y	2					2	2	1	2			8	1	1		1	1		LT	28.9	105	139
1	77	3	Y	10	Y	1		6.9	1.57	43.05	2	2	1	2			0	2	2	1	2	1		RT	23.3	108.2	130	224	9.2	78.7	35.1	36.4	63.8
1	53	3	Y	36	Y	2					2	2	1	2			3	2	2	2	2	1		B		117	135
1	54	3	Y	9	Y	1	5				2	2	1	2			7	2	2	1	2	2		B		83	189
1	57	3	Y	20	Y	2					2	2	1	2	MA		4	2	2	2	2	2		B	22.9	150
1	57	3	Y	12	Y	2		6.2	1.01	76.14	2	1	1	2	MA		30	2	2	1	2	1		RT		137	204		9.9	139	101.4	22.8	100
1	57	3	Y	10	Y	1		6.5	1	77.02	2	2	1	2	IM		0	2	2	2	1	2
1	62	3	Y	12	Y	2		6.9	4.4	13.7	1	1	1	2	MA		5	2	2	1	2	1		RT		133	200
1	57	3	Y	40	Y	2		8.5			2	2	1	2	IM		12	2	2	1	2	1		LT		125
1	58	3	Y	12	Y	2		9.89	0.89	87.79	2	2	1	2	IM		13	2	2	1	2	2		RT	28	100	115		11.1	145	83	46	80
1	65	3	Y	8	Y	2		8.9	1	74.99	2	1	1	2			14	2	2	2	2			RT	18.7	174.4	142		10.6
1	55	3	Y	16	Y	2		10.8	1	175	2	2	1	2	MA		15	2	2	2	2	1		RT	28.7	146	209	280	6.5	132	92	26	97
2	59	3	Y	12	Y	2		11.5	0.6	102.32	2	2	1	2			10	2	2	2	2	2		RT	26.4	177	252		9.6	92	27	50
1	54	3	Y	12	Y	1		14	1.2	63.09	2	1	1	2			18	2	2	2	2	2		RT/LT	26	175	283			205	134	44	135
1	66	3	Y	20	Y	1		7	2.13	31.24	1	2	1	2			10	2	2	1	2	2		RT	32.4				11
1	47	3	Y	14	Y	2		10.42	0.85	96.62	2	2	1	2			18	2	2	2	2	1		RT	27.2	290	324	500	13.8	102	31.7	45.7	123
1	61	3	Y	12	Y	1		13.5	1.55	45.81	2	1	1	2			22	1	2	1	2	2		LT	27.6	242	363	33.7	12	54.4	15.8	17.6	108.9
2	66	3	Y	12	Y	2		7.4	1.4	37.6	2	1	1	2			10	1	2	1	2	2		RT	20.8				8.9
1	54	3	Y	10	Y	2		13.7	0.6	140.4	2	2	1	2			16	1	2	1	2	2		LT		80	150		11.2
2	47	3	Y	11	Y	2		7	2.46	21.03	1	1	1	2			9	2	2	1	2	2		LT	29	241.8	348	371.5	7.37	128	78.3	33.4	135.2
1	55	3	Y	10	Y	4		10.5	2.9	22.71	1	2	1	2	MA		11.5	1	1	1	2	2		RT		180	220	163	8.1	226	143	44	198
1	51	3	Y	30	Y	2		10.5	1.1	70.57	2	2	1	2			13	2	2	2	1	1		LT		235			9.1	215	139.4	53.56	111
1	54	3	Y	12	Y	2		15.5	1.04	74.42	1	1	1	2			0.5	2	2	2	2	2		LT	30.4	227	281	306	11.9	158	127	64	144
