# Supplementary material for: Virtual triage and outcomes of diabetic foot complications during Covid-19 pandemic: A retro-prospective, observational cohort study
Source: PLoS One. 2021 May 6;16(5):e0251143. doi: 10.1371/journal.pone.0251143 (PMC8101747; doi:10.1371/journal.pone.0251143)
Supplement: S2 File — (XLSX) [file pone.0251143.s002.xlsx]

## Sheet: Sheet1
SEX	AGE	CRNO	HbA1C	CREATININE	Egfr 60	24 Hr URINE PROTEIN (mg)150	NEPHROPATHY	RETINOPATHY	NEUROPATHY	TYPE OF DIABETES	DURATION OF DIABETES (YEARS)	SPECIFICATION	SITE	DURATION OF ULCER (MONTH)	DNS SCORE	FOOT AT RISK	PVD	CAD	STROKE	HTN	SMOKER	ALCHOLIC	WAGNER GRADE	NDS	VPT SCORE	ABI (LT)	ABI (RT)	DIAGNOSIS	OUTCOME	FBS	PP	UREA	CREATININE	Hb	TLC	ALBUMIN	CHOL	LDL	HDL	TG	HEIGHT(cm)	WEIGHT	BMI(Kg/m2)
M	42	69200	12					1	1	2	5			5	3	1	2	2	2	1	2	2	3						IM	156	219							88	29	156	175	16	24.83
M	72	17879	13.3	1.07	72.2	1136.1	2	1	1	2	4	FF	RT	0	0	1	2	2	2	1	1	1	2			1.11	1.16		IM	199	312		1.07	11.3	5800		119.3	78.96	28.95	123.5	160	60	23.4
F	61	2142391	12.3	0.6	109.91	116	2	1	1	2	5	MF	RT	0	2	1	2	2	2	2	2	2	2	4	50	0.85	0.91	OM	IM	160	210	55	2	9.6	6100	3.2	154	92.24	52.88	94	157	84	34.1
M	58	723888	8.8	1.1	73.08	174	2	2	1	2	2	FF	RT	3	2	1	2	2	2	1	2	2	2	4		0.98	1		IM	170	200		1.1	14.1	11400		140	98	44	132	163	60	22.64
M	51	503246	13.3	0.87	98.33	68.6	2	1	1	2	5	FF	RT	2	2	1	2	2	2	1	2	2	2	5		1	0.91		IM	106	250		0.87	10.8	7500		104	46.26	41.4	77.44	158	50	20
M	57	371554	7.9	2.55	27.7	1816.8	1	1	1	2	5	HF	LT	3	2	1	2	2	2	2	2	2	3	5					MA	93	170		2.55	6.9	6300		126.6	165.74	47.42	60.6
F	50	375693	8.5	2.29	25.11	220.8	1	2	1	2	5	FF	RT	0	4	1	1	1	2	1	2	2	2	2		0.7	0.69		IM	127	182		2.29	9	5800		162	76	32	141	158	70	28.04
M	30	34660	12	0.84	114.04		2	1	1	2	6	FF	RT	0	0	1	2	2	2	2	2	2	2			1.2	1.18		IM	341	322		0.84	12.1	21700		180.9	113.83	19.1	152.69
M	58	93942	12	1.1	73.08		2	2	1	2	24	MF		0		1	2	2	2	2	2	2			25				IM	113	147										180	85	26.23
F	67	1303003	10	2.07	25.39	270	1	1	1	2	7	FF	LT	0	4	1	1	2	2	1	2	2	3	3		0.44	0.7		MA	159	272	32	1.8	11.5	13300		184	115.53	47.33	100.7	154	70	29.52
F	44	558243	8.1	0.87	75.18		2	1	1	2	24	FF	LT	0	3	1	1	2	2	2	2	2	4		50	1	0.8		M	176	274	46.8	0.87	10.7	9000		197	86.7	52.1	260.9	162	58	22.1
M	50	1466873	9	3.82	17.9	2760	1	1	1	2	6	FF	RT	2	1	1	2	1	1	1	2	2	4						IM	105	198	97	3.82	9.2	16400		111	90	20	118
M	66	1307114	8	2.9	23.26	2570	1	1	1	2	6	MF	LT	2	1	1	2	2	2	2	2	2	4						IM	167	290	87	2.9	7.9	11400		126	84	42	101
F	55	43924	8.1	2.36	22.71		1	1	1	2	1			0	0	1	2	1	1	1	2	2							IM	139		49.42	2.36	11.6				86		126
M	79	1188677	8.2	1.05	72.42	822	2	1	1	2	4	FF	RT	1.5	2	1	2	2	2	1	2	2	3			0.7	0.6		IM	388	400	80.9	1.05	10.5	23600		55	14	18	52
M	55	1865753	8	1	82.46	274.8	2	2	1	2	1	FF	LT			1	2	1	2	1	2	2							M
M	40	59207	9.5	0.8	113.8		2	2	1	2	6				3	1	1	2	2	1	1	1							IM	248			0.8	11.5	10600
M	34	1166685	7	1	90.91		2	2	1	2	11				4	1	1	2	2	1	2	2							IM
M	58	4491216	11.3	1	81.57	695.4	2	1	1	2	4	FF	RT	90	3	1	2	2	2	1	1	1	4		25	1	0.72		IM	152	202		1.4	10.8	11700		182	132	32	172
M	64	500370	10.3	0.52	170.06	910	2	2	1	2	6	MF	LT	90	3	1	1	1	2	1	2	2	3						IM	180	226		1.2	10	1600		82.3	64	18.3	65.6	170	75	25.95
M	72	617879	13.3	1.07	72.2	1136.1	2	2	1	2	4	MF	RT	0.6	0	1	2	2	2	1	1	1	2	2		1.11	1.16		IM	199	312		1.07	11.3	5800		119.3	78.96	28.95	123.5	160	60	23.4
M	55	59196	8.8	1.07	76.26	1134.1	2	2	1	2	3	FF	RT	1	2	1	2	2	2	1	2	2	2		40				IM	138			1.53				281.61	203.1	39.9	193.4
M	46	19372	6.6	2.7	27.18		1	1	1	2	2	MF	RT	0.8	0	1	2	2	2	1	2	2	3		50				IM	142.5			1.71	11.8	10900		166.63	120.4	22.4	119.1
F	56	1217451	9	0.9	68.84		2	2	1	2	2			3	1	1	1	2	2	1	2	2	3		48				IM	90	176		0.9	11.2	6300		156	100	53	115
M	55	1865753	8	0.5	183.49	390.2	2	2	1	2	1				4	1	1	1	2	2	1	2	4	2					M	113	142		0.5	12.1	19500
M	55	2057111	8.8	1	82.46		2	1	1	2	2			0.4	3	1	1	1	2	2	1	2	4	5		1.2	0.8		IM
M	64	137845	7.6	1	79.96		2	1	1	2	3			0.8		1	2	2	2	1	2	2	2						IM
M	45	2236121	6.7	1	85.88		2	2	1	2	11			8		1		2	2	1	2	2	2	2	50	1	1.06		IM												171	72	24.6
M	60	59032	7.8	1	81.01		2	2	1	2	5			5		1	2	1	2	1	2	2							IM
M	44	5323	8.8	3.12	23.21	4666	1	1	1	2	11			3	0	1	2	2	2	1	2	2	2		40	1.3	3.9		IM	163.5	261	84.11	3.12	12				139.5	7	356	163	76	28.2
M	70		6.4	0.83	97.35	112.8	2	2	1	2	15			4		1	1	2	1	1	2	2	3						IM	70	145	28	0.83	12.2			120	54	48	98
M	48	2339400	7	1	84.77	748.2	2	1	1	2	8					1	1	2	2	1	2	2							IM
M	54	55775	7.4	1.67	45.8	440.8	1	2	1	2	15	HF	RT	60		1	2	2	2	1	2	2	2		35	19.6	15.4		IM	235	280		1.67	9.6	1268		84	32	26	92
M	57	451340		1.2	66.33		2	2	1	2	7			12		1	2	2	2	1	2	2							IM
M	45	2010794	7.2	0.7	129.62	170	2	1	1	2	21	FF		4	3	1	2	2	2	2	1	1	4	5					M	257	286		0.7	9.2	10700
F	40	513257		1.52	40.26		1	1	1	2	18	FF	RT	1	2	1	2	2	2	1	2	2	3						IM	128	130		1.52	8.4	9300
M	61	2543865	14.3	1.07	74.68	360	2	1	1	2	2			15	1	1	1	2	2	1	2	2	2		15				IM	233	150		1.07				125	90	22	65
F	68	2295071	6.3	0.4	168.71		2	2	1	2	15	MF	LT	2	3	1	1	1	2	2	2	2	2		41	0.92	0.76		IM	121	122		0.4	11.5
M	68	59295	7.8	1	78.98		2	1	1	2	21	FF	LT	3		1	2	2	2	1	2	2	2		46				IM
M	48	962847	7.8	1.3	62.62		2	1	1	2	4	HF	LT	6	4	1	1	1	2	1	2	1	3		30	1.07	1.09		IM				1.3
M	47	191799	7	1	85.13		2	2	1	2	3			2		1	1	2	2	1	1	1							IM
M	29	59391	9.3	1.2	76.08	862.6	2	1	1	2	25	FF	LT	8	2	1	2	2	2	1	2	2	2						IM	135	140		1.7				205	133	43	141	184	85	25.1
M	62	59292	5.8	0.77	108.8		2	1	1	2	11	HF	RT	4	3	1	1	2	2	1	2	2	2						IM	80	80		0.77	9.9	12300		137	64.15	19.7	118
M	53	810839	7	1	83.08		2	1	1	2	7				1	1	1	2	2	1	2	2	2						IM	190
F	42	59144	7	1	64.62		2	2	1	2	12	MF	RT	1	3	1	1	2	2	1	1	2	4						IM
M	42	3746030	10.2	1	64.62		2	2	1	2	5	HF	RT	2	1	1	1	2	2	1	2	2	2						IM		182		1
M	55	2258648	7.5	0.64	138	480	2	2	1	2	21	FF	LT	2	3	1	2	2	2	1	2	1	4			0.92	1		IM				0.64	9.1	6200		102	18	53	49
M	60	2127098	8.4	1.1	27.57	168.2	1	1	1	2	15	MF	B	3	4	1	1	1	2	1	2	2	4		45	0.57	NA		MA		154	32	1.06	12.5	9720	3.92	168	107	41.9	95.3	178	90	28.4
M	52	2525182	7.2	2.3	31.9		1	1	1	2	4	HF	RT			1	1	1	2	1	2	1	5	5					M	172			2.3	8.8	17300		139	51	32	27
M	58	1830249	7.5	1.86	39.86	1000	1	1	1	2	2	FF	LT	3	2	1	1	1	1	1	1	1	4		50	0.97	0.35		IM	156	233	86	2.46	9.8	5000	3.9	170	114	23	170	180	80	24.7
M	67	2743305	8.9	1	79.22		2	1	1	2	21	HF	LT	2	3	1	2	2	2	1	1	1	3		49	0.65	0.92		IM	208	250		2.2								168	65	23
M	55	3395614	7.8	1	61.18		2	2	1	2	4	MF	RT		4	1	1	2	2	1	1	1							MA												163	61	22.96
F	55	3347830	8.6	0.9	69.09		2	2	1	2	1.5	HF	LT			1	1	2	2	1	2	2	4			1.21	1.16		IM	70	165	18	0.9	7.6	9300		150	76.3	56.7	85
M	56	3526417	12.4	1.06	76.81	84	2	2	1	2	21	HF	LT	0	2	1	2	2	2	1	2	2	2	3	25	1.16	1.12		IM	110.6	248.1		1.06	10.8	8000		128.28	78.1	38.8	57.1	167	78	28
M	60	59538	11.5	1.44	53.19	239.8	1	1	1	2	6	HF	RT		3	1	1	2	2	1	2	2	2						M	200			1.44	9.6	9300
M	65	476691	9.1	1.47	51.1	7.2	1	1	1	2	2	FF	RT	2	2	1	1	2	2	1	2	1							IM	255.22	291.2		1.47	7.7	11300		125.24	60.1	42.2	114.8
M	48	3314101	6	1.11	75.15		2	1	1	2	1	HF	RT	30	2	1	1	2	2	1	1	1	4						M	97	150		1.11	7	8500		120	60	40	104
M	56	2173497	6.3	0.4	236.51	32.4	2	1	1	2	8	FF	RT	0.5	1	1	1	2	2	1	1	2	4						IM	118	120			10	2450		164	74.4	58	158
F	53	3334941	7.85	0.87	72.39	150	2	2	1	2	18	MF	RT	1	1	1	2	1	2	1	2	2	3						IM	237	150		0.87				121	55	38	141
M	68	3812746	9.3	0.95	83.8	24.61	2	1	1	2	21	FF	RT		1	1	2	2	2	1	2	2	3	4					IM	108.6	219.5		0.95
M	67	746972	9.6	1.69	43.24		2	1	1	2	14	FF	RT	2	2	1	1	2	2	1	2	2	3						IM	208	277		1.69	11.5	10800		127	62	38	135
M	44	505434	7.5	1	86.28	215.8	2	1	1	2	18	FF	LT	15		1	1	2	2	1	2	2							IM
M	63	2101695	6.8	1.45	52.24		1	2	1	2	16			1	2	1	1	2	2	1	1	1	1						IM	78.4	115		1.45	8.8	12400		100	50	29	101
M	70	985779		3.3	19.8		1	2	1	2	15	HF	LT	1	1	1	1	1	2	1	1	1	4						IM			82	3.3	9.9	10100
M	62	59727	6.8	1.2	65.21		2	2	1	2	1	MF	RT	1		1	1	2	2	1	2	2							IM		140.6	218	2.7	13	19700			106.1	34.5	40.2
M	65	33559	6.1	1.9	38	377.8	1	1	1	2	2	FF	LT	1.5	3	1	1	2	2	1	1	1	2						IM	120	90	33	1.1	9.9	3460	3.1	182	106.4	42	168
M	56	93592	13.1	1	82.15		2	2	1	2	6	FF	RT	1	4	1	1	2	2	1	1	1	1						IM
F	51	4658005	9.7	1	62.13	492	1	1	1	2	21	HF	LT	1	3	1	1	2	2	1	2	2	2						IM	150	252
M	60	342328	8.1	1	81.01		2	2	1	2	26	MF		48	4	1	2	2	2	1	2	1			40	1.14	1.32		IM
M	53	549212	10.8	0.6	149.8		2	1	1	2	11	FF	LT	2	3	1	2	2	2	1	2	2							M	210	325	18	0.6	10.9	29800
M	62	842912	7.5	0.97	83.35	340.7	2	2	1	2	21	MF	LT		4	1	2	2	2	1	2	2			10	0.49	0.52		IM	102	143		0.97	9.8	7100		106.2	41.4	51.5	77.26
F	44	489091	6.5	1	64.02	69	2	1	1	2	12	HF	LT	1		1	2	2	2	1	2	2							IM	64	180
M	55	526417	8.2	1	82.46	110.8	2	1	1	2	11	HF	RT	0	4	1	2	2	2	1	2	2	2						IM	150	300
F	65	821511	6.5	0.91	65.94		2	2	1	2	29	MF	RT	3	4	1	2	2	2	1	2	2							IM	105	265	52	0.91	10.4	15800		133	81.6	35.8	78
M	46	837501	10.9	1	85.5		2	1	1	2	7	MF	RT	7		1	1	2	2	1	1	1							IM		250	87	87					71	44
M	60	165841	10.5	1	81.01		2	1	1	2	12	MF	RT	1		1	1	2	2	1	2	2							IM	403				9.2
F	55	59786	11.6	0.9	69.09	640	2	2	1	2	12	FF	RT	9	4	1	2	2	2	1	2	2	3		50	0.91	0.88		M	398	461	20	1.3	9.4	15000	4.852	138	96	42	296	162	68	25.91
F	48	743403	6.6	1	84.77	240	2	2	1	2	4	MF	RT	1	0	1	2	2	2	1	2	2			10	1.2	1.2		M	100	139		1	9.4	8400		93	35	40	90	147	62	28.7
M	57	57194	12.1	3.4	60.74		2	1	1	2	9	FF	LT	15		1	1	2	2	1	1	2							M	86.6	110										58	161	22.67
M	47	4446271	6.5	0.9	96.13	0.116	2	2	1	2	3	HF	RT	0	4	1	1	2	2	1	2	2	2		50	1.17	1.16		IM	77	254	18	0.9	14.9	6100	4.6	203	105	31	333	167	83	29.76		urea 16 creat 1 chol 136 TG-239 HbA1c 7.4
F	62	980529	8.5	1.3	44.11	627	1	1	1	2	8	FF	RT	96	4	1	1	2	2	1	2	2	2						IM	139			1.3				195	116.7	46.5	159	149	76.5	34.46
M	50	5055276	12.6	0.78	111.98	105.8	2	1	1	2	11	FF	RT	0.5	4	1	1	2	2	1	2	2	4						IM	73	350		0.78	6.7	7000		137.9	76.3	28.7	164.5
M	60	5193243	12.5	1	81.01		2	1	1	2	12	FF	LT	3	2	1	2	2	2	1	1	1	2						M		380			11.5
M	50	806936	9.3	0.9	94.93		2	1	1	2	15	FF	RT	1		1	2	2	2	1	1	1							IM	150	275		2.01				111.4	54.6	40.3	82.6
M	60	344057	7.3	3.28	20.57		1	1	1	2	6	MF	LT	3	4	1	2	2	2	1	2	2	2		50	1.2	1.2		IM		270		3.28				131.7	73.84	39.1	93.8	170	80	27.7
F	48	5120167	12.4	0.86	74.85	92	2	2	1	2	2	FF	LT	0.6	1	1	1	2	2	1	2	2	2						IM	177.6	232.1		0.86	11.6	8700		154	86.5	43	122.5
M	60	78984	6.4	0.8	104.81		2	1	1	2	11	HF		1	4	1	1	1	2	1	1	2	2						IM	114	185		0.8				116	56	47	64
M	49	48143	9.5	1.67	46.71		1	1	1	2	12				3	1	2	2	2	1	2	2							IM	352.3	442		1.67				134.3	81.55	40.2	146.77
F	65	66595		1.18	48.86		1	2	1	2	11	MF	RT	24	4	1	1	2	2	1	2	2	2						IM		93		3.1	10.6	5500
F	45	343204	11.4	0.84	77.93	138.6	2	2	1	2	11	FF	RT	24	4	1	1	2	2	1	2	2	2						IM	101	291		0.84				138	74.6	46	87		95
M	46	2251041	7.1	0.8	110.61	1000	2	1	1	2	14	HF	LT	2	4	1	1	1	2	1	2	2				1	0.89		IM	113	133		0.8	11.1	8000	4	173	101	42	152	170	84	29.1
M	48	4908801	8.6	1	84.77	140	2	2	1	2	6	FF	LT	1	1	1	1	2	2	1	2	2	2						MA	78.9	199	31	1.45	8.9	11100	4	125.3	83	35	125.3
M	48	223866	6.6	0.96	88.85		2	1	1	2	16	FF	LT	3	2	1	1	1	1	1	1	1				0.87	1.07		IM	117	220
F	37	62498	9	1	66.31	161.6	2	2	1	2	1.5	HF	RT	1	1	1	2	2	2	2	2	2	2						IM	231.2	298.1			8.7	9300	4.39
F	56	59912	8.5	0.71	92	102	2	2	1	2	3	MF	RT	90	4	1	1	2	2	1	2	2	2						IM	178	200		0.71	12.2			199	107.6	50	207
M	75	1020151	9.4	1.02	75.67	0.136	2	2	1	2	8	FF	RT	30	4	1	2	2	2	1	2	2	2			1.26	1.09		IM	133	218		1.02	11.4			198	117.2	46	174
M	52	3832089	6.8	1.84	41.26	476.8	1	1	1	2	1	FF	RT	4	4	1	1	2	2	1	2	2	2			0.89	0.95		IM	82		47	1.8	12.7	5200	3.8	190	105	42	214
M	60	2513652	13.9	1	81.01		2	1	1	2	8	FF	LT	3		1	2	2	2	1	2	2	4			1.48	1.36		IM	115	145
M	52	272223	10	2.4	30.37		1	2	1	2	9	FF	LT	3	3	1	2	2	2	1	2	2	2						M
M	67	4247087	6.2	1.4	53.73		1	1	1	2	21	FF	LT		4	1	2	2	2	1	2	2							M	110	170			9.2
M	50	320406	12.3	4.31	108.76	2044.8	1	1	1	2	11	FF	LT	1	2	1	1	2	2	1	2	2	4						M	200		97.3	4.31				118	68	34	78
M	45	1512127	10.3	0.84	105.02	430	2	1	1	2	3	FF	RT	30	1	1	2	2	2	1	1	1	2		50	0.99	0.88		IM	104	137	23	0.84	11.8	6600	4.1	158	70	47	204	176	116	37.45
M	42	4515316	7.1	0.7	131.45	632	2	1	1	2	13	MF	RT	30	2	1	2	2	2	2	2	2	2			1.04	1.01		MA	87	140	10	0.7	14.5	10800	3.8					167	74	26.5
F	74	3845227	7	1	57.61		1	2	1	2	21	FF	RT			1	2	2	2	1	2	2							IM	124	250
M	53	1136826	14.7	1.48	52.84	6258	1	1	1	2	5	FF	LT	6	3	1	1	2	2	1	1	1	4		13	1.03	0.82		IM	410	458	67	1.62	9.4	6200	3.5	181	88	41	254	170	81	28
M	48	1429904	5.5	0.73	121.88		2	2	1	2	4	FF	LT	4	4	1	2	2	2	1	1	1	4				0.61		IM	81	214		0.73	8.7	12600
F	59	1660401	7	1	60.32		2	1	1	2	11	HF		2	3	1	2	2	2	1	2	2							IM	156		46.03	1.22	12.8	10300		134.6	69.3	49	150.5
F	55	1737201	8.3	0.69	93.88		2	1	1	2	18	FF	RT	3	4	1	2	2	2	1	2	2	2						IM	106	188	26	0.69	9.4	12500		152	71	47	172
M	70	2081596		0.91	87.54		2	2	1	2	2	MF	RT		4	1	1	2	2	1	2	1	4						MA	142.7	278	42.25	0.91	14..3			151	88.3	38.4	127.4
M	50	1697216	6.3	1	84.07		2	1	2	2	5	FF	LT	365	4	1	1	2	2	1	1	1							IM					13.69	8600		126.6		35.5	73.8
M	75	1723004	7.4	1.2	62.73	190	2	2	1	2	1	MF	LT	36	2	1	1	2	2	1	1	2	4		48	NM	0.48		IM	104	188	55	0.9	17.3	7600		130	64	55	97	117	56
M	52	2222404	7	1	83.4		2	1	1	2	1.5	HF	RT		4	1	2	2	2	1	2	2							IM
M	67	247087	6.2	1.4	53.73		1	1	1	2	21	HF	LT	8	2	1	2	2	2	1	2	2							IM				1.4				198	86	43	137
M	55	5564871	6.2	0.74	116.74		2	2	2	2	2	FF	LT	3	3	1	2	2	2	1	2	2							IM	128	158	22	0.74	8.6	6200		154.7	105.5	39.5	109	177	92	29.37
M	55	1926150	8.2	1.14	70.88		2	2	2	2	6	FF	LT	4	4	1	1	2	1	1	2	1	3						IM			34	1.14	12.3	13700		100	49	37	99	167	72	25
M	60	2474229	6.5	1	60.11		2	2	1	2	2	FF	RT	2	3	1	2	2	2	2	2	2	2						IM	140	200	22	1	10.9
M	62	2507659	10.9	0.96	84.36	149.8	2	2	2	2	3	MF	LT	3	4	1	2	2	2	2	2	2	2		50	1.18	1.26		IM	104	176	23	0.96								165	68	25
M	50	4291855	8	4	16.98		1	1	2	2	5	MF		5	4	1	2		2	2	2	2							M
M	41	885657	8.1	1	87.52		2	2	2	2	2	MF	LT	5	2	1	2	2	2	2	2	2	1		50	1.16	1.11		MA	85	157										164	72	26.8
M	37	836720	5.4	1	89.37		2	1	2	2		MF	RT	4	4	1	2	2	2	2	2	2	2						IM			27	1					96.5	43.1
F	60	566751	7.7	0.9	67.88	4.43	2	1	2	2	11	FF	RT	1	2	1	2	2	2	2	2	2	3			1.09	1.03		IM	94	102	37	0.9	6.7	11100		135	87	30	88	162	65	24
M	59	1417221	10.2	5.48	11.42	373.4	1	1	1	2	21	HF	RT	3	3	1	2	2	1	1	2	2			48	1.13	1.25		IM	105		224	5.48	9.4	7000
M	46	1594560	7	0.91	96.56		2	2	2	2	11	FF	RT	0.5	4	1	2	1	1	2	2	2	2						M	68	120	46	0.91	7			150	84	33	158
M	50	2591144		1	84.07		2	1	1	2	16	FF		4	3	1	2	2	2	2	2	2							IM	134	216	26	1				262	172	50	200	65	170	22.5
F	54	2319267	9.1	1	61.41	60	2	2	2	2	15	FF	RT	1	4	1	2	2	2	2	2	2	1		12	1.06	1.13		IM	78	146	39	1	10.5	79400	2.3	125	59	42	119	162	58	22
M	63	3046166		2	36.05		1	1	2	2	6	HF	RT	5	4	1	2	2	2	1	2	2	1			1.15	1.1		IM	196		45	2	9.7							153	52	22.2
M	45	3075232	12.1	0.9	96.99	600	2	2	2	2	3	HF	RT	3	4	1	2	2	2	1	2	2	2		18	1.09	1.14		IM	196	170	40	1.42	8.4	16300	3.19	102	31.1	20.4	340	165	83	30.4
M	67	3207305	7	1	79.22		2	2	2	2	12			3	3	1	2	2	2	2	2	2	1			1.27	1.25		IM	170	200										162	62	23
F	50	3259186	10.5	1.13	54.17		1	1	2	2	15	FF	LT	1	3	1	2	2	2	1	2	2	1		12	1	1		IM	235	260	36	1.13				228	141	42	224	168	92	32
M	62	93825	9.6	4.6	13.83		1	2	1	2	9				4	1	2	1	1	1	1	2	3						MA	158	169	4.6	4.6	6.9	11700		65	21	32	85	160	60	23
F	54	6693	7	1	61.41		2	2	2	2	11				3	1	2	2	2	2	2	2							IM	96	127		1				156	57	43	280	156	72	29
M	51	2869521	10	0.74	118.52	278	2	2	2	2	4	FF	LT	3	1	1	2	2	2	2	2	2	2		13				IM	128	158		0.74	8.6	6200		154.7	105.5	39.5	109	177	92	29.37
M	58	1553407	10.7	3.62	18.48	2525	1		1	2	25	FF	RT	0.5	4	1	1	2	1	2	2	1				1.15	1.25	OM	MA	175	228		3.62	9.7	19400		220	145	30	254	176	80	25
F	38	3028826	7	0.68	102.92		2	2	2	2		FF	RT	0	4	1	2	2	2	1	2	2	1						IM	293	384						127	88	25.8
M	54	3240078	7	0.9	93.46		2	1	2	2	11	FF	LT	60	0	1	2	2	2	2	2	2				1.18	1.17		IM	90	192										157	78	31.6
M	42	3149471	7	0.9	72.98		2	2	2	2	8	FF	RT		1	1	2	2	2	2	2	2	2			1.04	1.01		MA	150	250		0.9	12.6	5400
M	55	2536402	12.5	2.4	30.02		1	1	2	2	16			9	3	1	2	2	2	1	2	2	2		10	1.05	0.98		IM	278	281		2.4	12	13100		234	120	47	455	169	89	31
F	71	2502207	7.2	0.9	65.6	28.4	2	1	1	2	18	FF	RT	6	4	1	2	2	2	2	2	2	2		30	0.83	0.8		MA	80	200	19	0.8	10.5	8300	4.2	116		65	70	150	54	24.1
M	60	3305218	7	0.8	104.81	299	2	1	2	2	7	FF	LT	1	3	1	2	2	2	2	2	1	2						IM	107	174
M	49	3438218	7	0.6	152.2		2	1	2	2	11	FF	LT	5	4	1	2	2	2	2	1	2	1						IM	140	200		0.6	10.5			125	72	42	50	153	49	20.93
F	40	3476551	7	1.1	58.47		1	1	2	2	2			0	4	1	2	2	2	1	2	2							IM		424		1.1	7.7	14800
M	60	3229317	7.5	0.89	68.76		2	1	2	2	4			0	2	1	2	2	2	1	2	2							MA	231	286						161	88	38	175	160	60	23
M	38	3064660	7	0.8	100.37		2	2	2	2	15	FF	LT	2	4	1	2	2	2	2	2	2	1		49	1.14	1.07		IM	120	200	44.25	3.58	10.4	18700						165	57	20.9
M	50	3568332	7.4	8.1	7.08		1	2	2	2	6	FF	LT	8	4	1	2	2	2	2	2	2	2	2	50	1.03	1.02		MA	187	200	99	8.1	10.1	7500	3.53	220	41	43	681	179	82	25.6
M	55	3580723	7.2	1	82.46	181	2	1	2	2	21	FF	LT	0	3	1	2	2	1	1	2	2	2		50	1.14	1.12		IM	95	137		1	11.8		3.92	137	99	43	123	164	64	23.8
M	56	2614764	6	2.6	27.27		1	2	2	2	3	MF		2	4	1	2	2	2	2	1	2			36	1.18	1.17		IM	80	148		0.8	11.5	9400		100	53	32	75	174	55.6	18.4
M	50	503603111	7.4	0.8	108.76	280	2	2	2	2	11	FF		12	2	1	2	1	2	1	2	1	1	1	48	1.15	1.17		IM	150	200		0.8	10.2	13100		`180	154	64	229	171	76	25.99
M	67	3707758	5.6	1.4	53.73	600	1	2	2	2	23	MF	RT	0.5	0	1	2	2	2	2	2	1	3		45	1.15	1.17	OM	IM	309	245.9	60	1.23	8.4	10300		145	26	47	110	176	75	24.2
M	42	28345443	6.3	0.7	131.45		2	2	2	2	1			2	0	1	2	2	2	1	2	2	1						IM	112							163	86	49	138
M	67	50327305	6.4	1.19	64.81		2	2	2	2	1	FF	LT	3	2	1	2	2	2	2	2	2	1	1	20	1.27	1.25		IM	170	200		1.19				145	95	38	58	162	62	23
M	50	3770190	6.5	0.9	94.93		2	1	2	2	15	MF		8	4	1	2	2	2	1	2	2	2						IM				0.9	8.7	12830
M	63	3970180	10.9	1.09	72.62	649.2	2	1	2	2	13	FF	RT	0	4	1	2	2	2	2	2	1	4						IM	124	239		1.09	10.2	2300		162	102	39	128.5	161	65	25.1
M	42	3979911	11.9	0.5	193.81	120	2	1	2	2	8	MF	RT	15	4	1	2	2	2	2	2	2			24	1.05	1.13		IM	230	375		1.16	12	12200		174	92	38	293	173	60	20
F	42	4132317	7	1	64.62	147.6	2	2	1	2	11	FF	RT	1	4	1	2	1	2	2	2	2	3						IM
M	56	1916341	6.74	1.6	47.76	115	1	1	1	2	5	FF	LT	1	1	1	2	1	2	1	2	2	1		15	1.2	1.2		IM	98	113	93.5	1.3	10	10900	3.6	103	30.4	44	72	102	160	39.84
M	63	4213317	7.6	0.97	83.08	50	2	1	1	2	2	MF	RT	3	3	1	2	1	2	1	1	1	1		40	1.15	1.23		IM	72	136	20.3	0.96	8.3	10400	3.98	112	46	49	78	167	75	26.9			s
F	55	3720363	7	2.5	21.25		1	2	2	2	11	HF	RT	1	1	1	2	2	2	2	2	2	2						IM	210	208
F	58	4214569	9.2	2.1	25.71		1	2	2	2	8			2	1	1	2	2	2	2	2	2	2						IM	95	150										156	67	27.53
F	43	88029	5.4	0.73	92.48		2	1	1	2	11	FF	LT	2	1	1	2	2	2	1	2	2							IM	157	133
M	78	62797	8.6	1.1	68.81	311.5	2	1	1	2	8	FF	LT	0.5	3	1	2	1	2	2	2	2			50	0.98	1.12		IM	268.3	403.6		1.1	11.8	13200		139	73.56	40.2	126.2	171	77	26.33
M	55	4349863	13.3	1.24	64.33		2	1	1	2	7	MF	LT	0	4	1	2	2	2	1	2	1							MA	205	264		1.03
M	55	4466541	5.4	0.73	118.56		2	1	1	2	4	MF	RT		2	1	2	2	2	2	1	1	4		50	1.07	1.09		M	220	500		0.73	11.3	75100						161	62	24.2
M	58	4832074	5.5	0.67	129.49	435.4	2	2	2	2	1			3	4	1	1	2	2	2	1	1							M	96.8	191.9		0.67	10	119001		155.5	107.1	31	131	160	57	22.27
M	54	3341321		1.05	78.23	299.4	2	2	2	2	9			5	4	1	2	2	2	2	2	2							IM				1.05	6.9	9300					64
M	58	4154213	9.5	0.5	134.69	277.2	2	2	1	2	15			0	2	1	2	2	2	2	2	1							IM
M	40	1400394	5.8	1	65.27		2	2	1	2	1			0	3	1	2	2	2	2	1	1							MA
M	41	3899101	9.5	0.5	191.99		2	1	1	2	7				3	1		2	2	2	1	2							IM		267		0.5	13.7	10700		131
M	54	4433376	5.6	2	27.6		1	1	1	2	11			5	2	1	2	2	2	1	2	1							IM	115	231										159	77	34.2
M	61	4456678	10.4	0.76	110.82	2.23	2	1	1	2	11	MF	RT	10	4	1	2	2	2	2	2	1			50	1.19	1.16		IM	102	262						116	55.6	34	132	168	70	25.71
M	63	3676555	9.9	0.8	103.77	456.7	2	1	1	2	5	HF	LT	3	4	1	2	1	2	1	2	1	1		50	1.19	0.96		M	186	237		0.8	11.9	9000		242	127	49	177	168	65	23
M	70	3686408	7	1	78.52		2	1	1	2	15			2	4	1	2	2	2	1	2	2							IM	160	205			10.5	6300						169	71	24.85
M	62	3564449	7.6	2	36.16		1	1	1	2	28	HF	LT	0	4	2	2	2	2	2	2	2						OM	MA	90	160		2	10.8	10400						162	61	23.32
M	62	4350330	10.8	0.76	110.46		2	1	1	2	15	FF	LT	1	4	1	2	2	2	2	2	2							M	114											169	60	21
M	48	4668411	10.1	4.1	16.64		1	1	1	2	7	FF	LT	2	3	1	1	2	2	1	1	2	4			0.65	0.99		MA	202	155			10.1							178	69	21.77
F	50	4634606	13.2	0.81	107.21		2	1	1	2	6	FF	RT		4	1	2	2	2	2	2	2	3							146											167	62	22.23
M	53	4651756	10	6.7	9.25		1	1	1	2	21	HF	LT	6	4	1	1	1	2	1	2	2								156
M	64	304238294	6.5	1	79.96		2	1	1	2	21				2	1	2	2	2	1	1	1	1					OM	IM	100	150											63
M	50	4791043	6.5	0.81	107.21		2	1	1	2	6			4	4	1	1	2	2	1	1	2	1		14	0.98	0.96		MA	146	256						170				167	62	22.23
M	48	2656483	11.5	2.1	36.01	720	1	1	1	2	11	HF	LT	10	2	1	2	2	2	2	2	2	3		50	1.17	1.16		M	110	160	44	1.3	9.5	12480	4.2	118	60.6	39.6	89	165	66	24.24
M	53	4783334	7.8	3.59	19.01		1	1	1	2	21	MF	LT	2	4	1	2	1	1	1	2	2							IM	62	146	37	3.59	9.7	8000		93.5	34.3		187.1
M	52	4796320	10.6	0.91	92.99		2	2	1	2	9	HF	RT	4	1	1	2	2	2	1	1	1	1						IM	211	256	28.5	0.91	10.2	13300		105.3	48.82	37.6
M	65	4677331	9.2	1.05	75.34		2	1	1	2	7	HF	RT	6	3	1	2	2	2	2	1	1			50	1.08	0.96		M	238.1	224		1.05				142.2	97.2	29.9	133.5	170	52	18
M	47	2941526	11.2	1	85.13		2	1	1	2	2	MF	LT	0	2	1	2	2	1	2	2	2	2						IM	236	375
M	54	1617190	10.1	1.38	57.07		1	2	1	2	3	FF	RT	2	4	1	2	2	2	1	1	1	4						M	183		53	1.38	7.6	7200
M	52	5095377	7	2.4	30.37		1	2	1	2	1	MF	LT	1	4	1	2	2	2	2	1	1							IM		95
M	41	1039329	7.5	1	87.5		2	1	1	2	13			6	4	1	2	2	2	1	2	1							MA	91	146
F	46	5102853	9.1	3.17	22.58	1231	1	1	1	2	4	MF	LT	1	4	1	2	1	2	1	2	2			50	1.12	1.16		IM	100	158	37	1.3	9.2			151	94	41	77	163	71.6	26.95
M	43	5050594	8.5	0.96	90.08		2	1	1	2	6	MF	RT	1	4	1	2	2	2	1	1	2	2						IM	241	145.6		0.96	14.1	14000		110.9	22.5	22.5	147
M	66	5704090	10	2.4	28.93		1	1	1	2	11	MF	LT	1	4	1	2	2	2	2	1	1							MA	200			2.4								173	60	20.047
M	55	5205600	7	1	82.46		2	1	1	2	11	FF	RT	6	4	1	2	2	2	1	1	1	2						IM
M	60	1643702	7.6	2.1	92.78	1750	2	1	1	2	15	FF	LT	2	4	1	2	2	2	1	2	1	1		23	1.03	1.13	OM	IM	163	180		2.1	10.1	10200		171	93	39	196	168	107	37.91
M	62	5205369	8.9	0.93	87.5	220	2	2	1	2	5	FF	RT	1	3	1	2	2	2	1	2	2							IM	270											168	50	17.72
M	52	1085442	6.1	1.16	70.27	257.6	2	2	1	2	4	MF	RT	1	4	1	2	2	2	1	2	2							IM	134	160		1.16	14.1
M	43	49339563	7.7	1.41	58.31		1	1	1	2	13	FF	RT	6	1	1	2	2	2	2	2	2	2		50	1.2	1.23	OM	IM	133.7	256		1.41	8							170	79	27.3
F	65	4699234	11.8	1	59.14		1	1	2	2	3				4	1	2	2	2	2	2	2	2						IM		487
M	52	4570805	7.6	0.82	104.86		2	2	2	2	11	HF	RT		0	1	2	2	2	2	2	2	2			1.04	1.11	OM	IM	170			0.82				278	208.18	45	245	166.5	70	25.4
M	40	5070056	9.5	2.67	28.32	199	1	1	1	2	11	HF	RT	2	4	1	1	2	2	1	2	2				1.2	1.25		IM	160			2.67	7.5			140	61	60	114	176	75	24.2
M	40	5183330	10.2	0.65	144.61	320	2	2	1	2	1			0	3	1	2	2	2	2	2	2							IM	160	260		0.65				138	77.8	46.6	82.5
M	48	5070382	9.7	0.5	188.63		2	2	1	2	5	HF	LT	3	4	1	2	1	2	1	1	1	2						M		363		0.5	9.7
M	50	4580786	5.4	1.85	41.33	476.12	1	2	1	2	7	MF	RT	3	3	1	2	2	2	2	2	2							M	120	210		1.85	7.9	4700
M	39	3126100	7.5	3.34	21.98		1	1	1	2	7	MF	RT	2	4	1	2	2	2	1	1	1			20		1.46		IM		89		3.34	14.9	14900						166	75	27.2
M	50	1679021	7	1	84.07		2	1	1	2	6	FF	LT	0	4	1		1	2	1	2	1	1						IM												174	89	29.4
M	42	8185589	6.81	1.35	61.6		2	1	2	2	8	MF	RT	1	2	1	2	1	2	2	2	1						OM	IM	322				8			93.9	51.3	33.6	96.4		54.6
M	53	5339136	5.9	3.36	20.52		1	1	2	2	4	HF	LT	4	1	1	2	2	2	1	2	1	1						IM	68	143		5.3	10.5			74				172	97.5	32.76
M	35	5500379	13.4	1.3	66.77	2.6	2	1	2	2	16	FF	RT	1	4	1	2	2	2	2	2	2	3		10	0.44	0.45		MA	111	106		0.7	7.8			63	103	40	127	165	55	20.2
M	65	5618574	12	1.2	64.58		2	2	2	2	5	MF	LT		0	1	2	1	2	2	2	2							MA		320
M	70	5637307	7	3.5	18.5		1	1	1	2	35	MF	RT	0	2	1	2	2	2	1	2	2							IM	110											173.5	63.5	21.09
M	51	5617187	10.5	2.4	30.49		1	1	1	2	18				1	1	2	2	2	2	2	2							MA	120
F	52	5208181	12	4.7	10.37	5.67	1	1	2	2	15	MF	LT	4	4	1	2	2	2	1	2	2							M	104				5.7	8100		71.2	30.37	23.52	81.3
M	71	5636939	8.7	0.91	64.77		2	1	1	2	16	HF	LT	0	3	1	2	2	2	2	2	1	3						IM	181	298		0.91	10.1				#
M	55	5646561	8.5	5.7	11.06	673	1	2	1	2	2	MF	LT	2	3	1	2	2	2	1	1	1							IM	107	200		5.7	13.11			100.8	50.9	14.6	156.4
M	72	5608013	13.2	1.69	40.66	1132	1	2	2	2	6	MF	RT	72	3	1	2	2	2	2	2	2	2			1.51	1.28		MA	120	232		1.69	9.7		4.18	143.97	95.09	31.57	86.49	155.7	58.1	23.97
M	64	1822157	7.5	2.7	25.41		1	1	2	2	25	FF	LT	4	4	1	2	1	2	1	2	1							MA		169
M	43	5111631	12.28	1	86.68		2	1	1	2	23	FF	RT	5	2	1	2	2	2	2	2	2	1			1.04	0.99		IM	279	327		1								175	76.5	25
M	55	5616431	8.4	1.19	67.46		2	1	2	2	6	MF	LT	2	4	1	2	2	2	1	2	2							IM	231	309		1.19				111.7	70.17	34.52
M	53	5641533	7.7	1.5	52.03	217.3	1	1	1	2	8	HF	LT	0	3	1	2	2	2	1	2	2	2		28	1.11	1.13		MA	198	298		1.64	10.7	13900						181	118	36.1
M	68	5807962	8.9	15.1	3.44	1285	1	1	1	2	2	FF	LT	0	4	1	2	2	2	1	2	2	4		40	1.06	1.18		M	460			15.1	10.7	129700		114	60	38	90	167	80	28.8
M	43	3912823	7.6	0.7	130.82	170.2	2	2	1	2	3	MF	RT	5	4	1	2	2	2	2	2	2	2		50	1.19	1.06		MA	203			0.7	8.2	10500		172	98	45	169	164	75	27.9
M	52	1252946	7.1	0.8	107.89		2	2	1	2	21	FF	RT	1	1	1	2	2	2	1	2	2	1						IM	103				7.6	3900	1.6					171	56	19.2
F	60	3760141		1.03	58.09		2	1	1	2	25			0	3	1	2	2	2	1	2	2	4						MA	145	203		1.03	8.66							148	40	18.26
M	60	5733047	10.7	0.88	93.89		2	1	1	2	11	HF	LT	9	4	1	2	2	2	2	2	1	1						IM	230	321		0.88	13.29	6300		145	102	31.42	103.1	170	73	25.3
M	45	5485647		0.34	98.25		2	2	1	2	8			30	4	1	2	2	2	2	2	2	4						MA				0.34								169
F	46	5791560	12.3	0.7	95.75		2	1	1	2	12	FF	LT	0	2	1	2	2	2	2	2	2	3					OM	IM	189			0.7	11.5	6300
M	65	5820888	8.2	1.83	39.68	432.5	1	1	1	2	2	HF	LT	20	3	1	2	2	2	1	1	1	2		50	1.12	1.02		IM		474		1.83	13	11000		262	142	47	363	186	86	24.92
M	50	5627417	10.2	0.5	187.07		2	1	1	2	15			90	4	1	2	2	2	2	2	1	5		15	1.35			M	212	218		0.5	9.3	14700						165	60	22
M	48	5513561	7	1	84.77		2	2	2	2	6	FF	RT	0	2	1	2	2	2	1	1	1							IM		160
F	55	5809019	8.7	1	61.18		2	1	1	2	8	FF	RT	1	2	1	2	2	2	1	2	2	1		50	1.05	0.99		IM	164	140			12.1	8800						146	75	35.2
F	60	5606959	9.7	1.14	51.68		1	1	1	2	12	FF	RT	1	4	1	2	2	2	1	2	2			30	1.16	1.13		MA	149.4	172.4		1.14				161.6	129.71	27.9	139.4	143.5	53	25.9
M	70	5624108	8.2	1.14	67.5		2	2	1	2	5	HF	LT	1	2	1	2	2	2	2	1	2							IM		340		1.14	7.1							145	40	19.02
M	71	5636939	8.7	0.91	87.29		2	1	1	2	16	HF	LT	0	3	1	2	2	2	2	2	1	3						IM	181	298		0.91	10.1
M	60	5987626	5.9	2.2	32.61		1	1	1	2	6			8	4	1	2	1	2	1	2	1							IM		143		2.2	8.4
M	60	5789212		2.24	31.94		1	2	1	2	3	FF	LT	0	3	1	2	1	1	2	1	1							IM	206	300		2.24	13.4			188.3	115.3	27.9	257.3
M	48	5915285	10.1	1.2	68.68		2	2	1	2	15	FF	RT	0	4	1	2	1	2	2	2	1	3		50	1.22	1.24	OM	IM	196	184		1.2	10.2	13200		194	119.4	43.6	156.5	173	83	28.4
M	66	2553361	7	7.1	8.28		1	1	1	2	12	HF	LT	0	4	1	2	2	2	1	2	1	2		50	1.29	1.12		IM	76	150			7.1	9000						161	64	24.7
M	51	5120467		4.98	13.13		1	1	1	2	15				3	1	2	2	2	1	2	1	1		50	0.81	0.98		IM				4.98	8.1	7200			79.1	34	152.7	170.5	74.4	24.4
M	50	1028782	12	0.96	4.78	298	1	2	1	2	7	FF	LT	0	1	1	2	2	2	1	2	2	3		24	1.09	1.04	OM	MA	166	228	15.7	0.96	10.6			124	62	40	120	179	76	23.71
M	50	5722649	9.5	1.1	75.31	321	2	1	2	2	4	MF	RT	4	4	1	2	2	2	1	2	1	4		NA	NA	NA		MA	150	290	27	1.1	14.1	6200	4.6	130	64	42	120
M	68	567511	10.9	1	78.98	81	2	1	2	2	12	FF	LT	6	3	1	2	1	1	2	2	2							MA	140	219	12	0.1	10.5	8400	3.6	99	44	33	58
M	48	5834641	9	2.3	32.42		1	1	1	2	19			4	4	1	2	1	2	1	2	2	4		15	1.05			M	150	300										154	54	23.2
M	60	1238043	7.7	0.9	91.49	58	2	1	1	2	2	FF	LT	10	4	1	2	2	2	2	2	2	2		50	1.17	1.18		IM	85	213		0.9				149	85	36	141	161	67	25.8
F	70	1244728		1.8	29.56		1	2	1	2	11	MF	LT	6	3	1	2	2	2	2	2	2	2		50	1.81	0.65		M				1.8	7.9	13700						162	60	22.9
F	66	1152971		4	11.91		1	1	1	2	21	FF	RT	0	4	1	2	2	2	2	2	2	1		50	1.04	1.06		IM	194	164			8							149	76	34.2
M	55	5053042	12.5	1.3	60.92	1076	2	2	1	2	21	MF	RT	3	2	1	2	1	2	1	2	1	2	5	27	1.6	1.6	OM	MA	65	235		1.37	7.4	14300		98	56	187	102	168	65	23.03
M	61	3105314	17.1	0.9	91.18		2	2	1	2	7	MF	LT	2	3	1	2	2	2	1	1	1	4				0.9		IM	300	400		0.9	8.2	18000		60	19	10	127
F	61	7357255	9.5	0.6	108.02		2	1	1	2	1	MF	RT	1	4	1	2	2	2	2	2	2	1		15	1.04	1.07		IM		196		0.6	11.3	3580						141	61.9	31.14
M	50	1778036	7	1	84.07	350	2	2	1	2	1	FF	RT	2	4	1	2	1	2	1	2	1	1		10	1.32	1.25		IM	160	300	37.5	0.79	10.1	7700	3.02	225	155	43	139	170	75	26
F	55	6001356	10.5	0.65	100.58	180	2	2	1	2	15	MF	RT	6	3	1	2	2	2	1	2	2	4	5	50	0.84			IM	200	400		0.65	8	32000			23	13	97	158	70	28.04
M	61	3105314	17.1	0.9	91.18		2	2	1	2	7	MF	LT	2	3	1	2	2	2	1	1	1	4				0.9		IM	250	350		0.9	8.2	18000		60	19	10	127.3	164	50	19.5
F	55	1445014	7.4	2.21	24.5		1	1	1	2	7	MF	RT	1	4	1	2	2	2	2	2	2	2		14	0.99	1.07		IM			91.2	2.21	6.1							150	46	20.4
F	45	4042377	11.9	1	63.73		2	1	1	2	21	FF	RT		4	1	2	2	2	1	2	2	1		45	1.01	1.17		IM	200	300						113	65	26	111	149	44	20
F	71	1578013	7	1	58.09	631.8	1	1	1	2	11	HF	RT	2	4	1	2	2	2	1	2	2	3		48	1	1.3		IM	123	159	21	0.92	8.37	7900	3.63	100.5	50.5	42.7	116.3	155	52.2	21.7
M	60	1563726		0.98	82.92		2	1	1	2	1	FF	LT		4	1	1	2	2	2	1	1	4		13	0.91	0.96		IM	93	230		0.98
F	55	1043730	13.2	1.55	36.9		1	1	1	2	2	FF	LT	2	4	1	2	2	2	1	2	2			15	0.87	0.92		MA	270			1.55				209.4	89.7	18.2	353.3	157	76	30.8
F	58	1115197	7	1	60.53		2	2	1	2	2	MF	RT	0	2	1	2	2	2	2	2	2	1		18	1.17	1.19		IM	80	125
M	61	1367463	11	0.95	85.66		2	1	1	2	18	FF	LT	6	2	1	2	2	2	1	2	2	1		50	1.04	1.19		IM	191	311		0.95	13.5	92100		200	137	40	160	168	75	26.6
M	53	1968767	7	0.81	105.95		2	1	1	2	8	FF			3	1	2	2	2	2	2	2				1.18	1.17		IM				0.81	12.2	5700						167	60	21.5
M	68	3050298	7	1.3	58.35		1	1	1	2	35	HF	RT	1	4	1	2	2	2	2	2	2	4		50	0.82	0.95		MA		209		1.3	11.8	13600						178	79	24.93
M	63	1305964	6.1	8.6	6.7		1	1	1	2	21	MF	RT	2	4	1	2	2	2	1	1	1	4		23	0.87	0.89		IM	182	218		8.6	9.3	10500			62	27	123	163	70	26.3
M	50	1619039	10.6	1.2	68.12		2	1	1	2	8	MF	RT	1	4	1	2	2	2	2	1	1			23	0.9	NA		IM	91	352		1.2	10.7	8400		99.1	61	36.4	101.3
M	56	1265822	12.4	1	82.15		2	1	1	2	5	FF	LT	2	4	1	2	2	2	1	1	1			48	1.08	1.16		IM	250											165	69.1	25.3
M	55	1855166	7	1	82.46		2	1	1	2	12	FF	RT	6	4	1	1	2	2	1	1	1				0.5	0.56		IM												167	80	28.7
M	76	1867490	9.3	1.6	44.89		1	1	1	2	15	FF	RT	1	4	1	2	2	2	2	1	1	4		50	NA	0.86		MA	150	312		1.6	8			60.2			135.2	176	60	19.4
M	50	1606344	7.6	1.3	62.11		2	1	1	2	7	HF	LT	1	4	1	1	2	2	2	1	1	4		50	0.5	NA		IM	218	215		1.3	10.6	12070		184	116	38		185	60	17.5
F	55	5879610	5.9	3.86	12.87		1	1	1	2	7	HF	LT	1	4	1	2	2	2	1	2	2			38	0.93	0.91		IM	68	200		3.86				97	46.8	25	126
M	55	1764853	7.3	2.71	26.1		1	2	1	2	6	HF	RT	0	0	1	2	2	2	1	1	1	2		50	1.32	1.35		IM	148	276		2.71	8.3			136	64	35	185	165	82	30.1
F	40	1729187	6.5	1.72	34.91	160	1	2	1	2	11	FF		5	4	1	2	2	2	1	2	2	3		50	1.04	1.03		IM	94	200			10	1860						157	68	27.6
M	58	1937685	12.2	5.9	10.52	2280	1	1	1	2	11	FF	LT	5	3	1	2	2	2	1	2	1							MA					7.6
M	66	1954687	9.8	1.76	41.38	650	1	1	1	2	11	FF	LT	2	3	1	1	2	2	2	1	2	4		49	0.33	0.93		IM	125	458		1.76	8.2	16300		81.1	38.7	14.6	102.8	172	62	21
M	65	1956981	9	2.3	30.48		1	1	1	2	2	HF		1	4	1	2	2	2	1	2	2	1		50	1.2	1.19		M												165	72	26.4
M	59	1549104	7.6	0.72	118.76	197	2	2	1	2	11	FF	RT	3	1	1	2	2	2	1	2	2	2					OM	IM	126	170		0.72	10.3	10600
M	46	1758851	9.5	1.84	42.3	1750	1	1	1	2	15	HF	RT	1	4	1	1	1	2	1	1	1	4		50	1.49	0.82	OM	M	68	500	70.3	1.84	11.3	11180	3.98	125	58	43	112	163	63	23.7	1
M	44	3296268	11.9	1.3	63.74		2	2	1	2	15	HF	LT	0	4	1	1	1	2	1	1	1	2			NA	0.72		M	170			1.15	9.4			150	75	40	175	173	80	26.7
M	55	4751726	11.8	0.59	151.58	6.51	2	2	1	2	4	FF	LT	3	3	1	2	2	2	1	1	1	2		30	0.7	NA	OM	IM	156	256		0.59	13		3.4	130	86	30.6	148	153	48	20.5
M	65	2281864	8.3	1.12	46.01		1	1	1	2	6	FF	LT	2	4	1	1	2	2	1	1	1	4		21	1.02	0.99		M	140	216		1.12	9.9	11000	4.28		91	38	105	161	41	16.1
M	55	5997400	8	1	82.46	105	2	2	2	2	12	FF	LT	9	4	1	2	2	2	2	2	1	1		50	1.12	1.16		IM	175	220	41	1	9.3	8300	3.67	125.6	63.6	56.8	75.8	183	66	19.7
F	47	2079380	8.6	1.9	30.12		1	2	1	2	5	MF	LT	1	3	1	2	2	2	2	2	2	2		25	1.08	1.09		IM	123			1.9	5.9			177	100	37	192	164	64	23.6
M	57	4783523	14	0.88	93.87	220	2	2	1	2	3	HF	RT	36	4	1	2	2	2	1	2	1	3		38	1.11	1.19	OM	IM	156	220	38	0.9	12.7	8840	4.7	100	38	44	90	180	60	20.3
M	61	2365863	12.6	1.42	53.87		1	2	1	2	3	HF	LT	2	3	1	1	2	2	2	2	2	2		45	1.1	1.1		IM	142	162		1.4				123	69.2	36.2	138	173	52	17.4
M	65	2400847	9.5	2.7	25.33		1	1	1	2	11	HF	LT	3	4	1	2	1	2	1	2	2	2		20	NA	0.35	OM	IM	115			2.7	9.5	12500						148	70	32
M	79	1800174	6.9	1.2	62.08	17.2	2	2	1	2	13	HF	LT		3	1	2	1	2	1	2	2	2		50	NA	0.86		IM		110										164	65	24.2
F	58	2433524	7.4	0.71	89.86	190	2	1	1	2	8	MF	LT		4	1	2	2	2	2	2	2	3						IM	110	200
M	35	1884778	7	1	90.38		2	2	1	2				6	2	1	2	2	2	2	2	2	3		10	NA	0.84		IM												165	84.9	31.2
M	52	2378711	12.1	5.6	11.42		1	1	1	2	6	MF	LT	0	4	1	2	1	1	1	1	1	1						IM
M	57	1974849	6.2	0.9	92.44		2	1	1	2	15	MF	RT	0	4	1	2	2	2	1	2	2							IM	117	127		0.9	11	9800		94.12	68.87	18.65	255.6
M	74	2428474	9.4	1	77.64	200	2	1	1	2	25	FF	LT	0	4	1	2	2	2	2	2	2			50	1.03	0.91		IM	168											155	66	27.5
F	65	2607182	14	1.4	40.11	176.4	1	1	1	2	15	FF	RT	1	4	1	2	2	2	2	2	2	2		22	0.92	0.95		MA		450		1.4	9	13000						157	60	24.3
F	45	2298023	7	0.52	132.67		2	1	1	2	25	MF	LT	3	2	1	2	2	2	2	2	2							IM	280			0.52	8.8	13000		150.8	97.8	31.9	111.9
M	50	2629194	8.6	5.2	12.54	2257	1	2	1	2	4	MF	RT	0	4	1	2	2	2	1	2	1	4		50	NA	0.97		M	180	270		5.2	8.5	8100		174				168	80	28.3
M	57	2604116	7.9	10	5.74	1800	1	2	1	2	24	FF	LT	0	4	1	2	2	2	2	1	1	3		50	1.18	1.27	OM	MA	101	227		1.5				115	62	32	105	180	70	21.6
F	71	2304587	9.8	2.01	25.96	467	1	1	1	2	25	MF	LT	3	2	1	2	1	2	2	2	2	4		14	0.97	0.93		IM				2.01	8.8			65.1	58.6	23.8	98.4	145	67	31.9
M	49	2062631	14	1.3	62.36	250	2	1	1	2	8	MF	RT	6	4	1	2	2	2	1	2	1	4		25	1.22	NA	OM	IM	135	160	41	1.9			3.4	145	85	40	100	168	49	31.9
M	53	2584816	12.7	1	83.08	190	2	1	1	2	12	MF	RT	0	4	1	2	2	2	1	2	2			50	1.2	1.12		IM	117	250		1								170	70	24.2
F	69	2730261	7	1.21	46.89		1	1	1	2	14	HF	RT	3	4	1	2	2	2	2	2	2	4		45	1.33	0.54		IM	112			1.21	11	12300		127	81.48	26	97.63	153	77	32.9
M	53	2427028	11.8	3.2	21.7		1	2	1	2		HF	RT	2	4	1	2	2	2	2	1	2			45	1.01	0.63		IM	232	350
F	49	6086495	6	2.4	22.81		1	1	1	2	15	HF	RT	0	2	1	2	2	2	1	2	2	4		47	1.03	1.2	OM	IM	86	255		2.4	8.5	9500		145	88	32	128	160	65	25.4
F	62	2843404	11.6	1	59.71		1	1	1	2	15	MF	RT		4	1	2	2	2	2	2	2	2						IM	144	193			10.8	16600		229
F	35	2722186	10.8	0.6	120.92		2	2	1	2	2	MF	RT	3	4	1	2	2	2	2	2	2							IM	200	160		0.6	8.6
M	65	2810591	7	1.1	71.4		2	1	1	2	4	MF	RT	1	4	1	2	2	2	1	2	2							MA
M	53	2560410	7	0.62	144.23		2	1	1	2	1	MF	RT	1	4	1	2	2	2	2	1	1	4		10	1.02	1.09	OM	IM	128	216		0.62				209	142	40.1	113.64	172	59	19.9
M	82	2396645	9.8	1.7	41.22		1	2	1	2	1	MF	RT	1	4	1	1	2	2	2	2	1	4			1.3	1.3		IM				1.7	7.2	17400		107	51	21	85
M	62	2534231	8.1	1	80.47		2	2	1	2	15	MF	LT	1	1	1	2	2	2	1	2	2	2						MA	95	110			6.4	18500
M	65	2885956	11.4	1.62	45.68		1	1	1	2	11	MF	LT	0	4	1	2	1	2	1	1	1	4		38	0.72	0.85		IM	190	398		1.62				162	79	53	148	158	48.8	19.5
F	43	2095370	12.3	1.03	62.16	900	2	1	1	2	12	FF	RT	0	4	1	2	2	2	2	2	2	4		24	0.94	0.98		IM	440	160		1.03	8.7	8000		143	74	38	155	159	59	23.3
M	46	4424388	7.1	0.93	92.97		2	2	1	2	12	MF	RT	0	2	1	2	2	2	1	2	1							IM
M	62	2417383	6.7	1.93	37.68	580	1	1	1	2	26	FF	RT	2	4	1	2	2	2	1	1	1	3		50	0.95	1.23		MA	68	103		1.93	9.2			275	51	37	70	164	63	23.4
M	53	1733999	11.5	1	83.08		2	1	1	2	9	MF	LT		3	1	2	1	2	2	2	2			50	1.26	0.92		MA	120											170	82	28.4
M	60	2992426	9.5	3.2	19.9	810	1	2	1	2	12	FF	RT	4	3	1	2	1	2	1	2	1	3		17	1.16	1.22	OM	IM	96		88	3.2	7.7	10900	3.71	88	30	16	206	170	64.9	22.5
M	62	2932121	8.9	0.92	89.19	1000	2	1	1	2	25	FF	LT	1	4	1	2	2	2	2	2	1	2		50	1.16	1.16		MA				0.92								174	91	30.1
M	58	2978512	12.1	6.46	9.47	3000	1	1	1	2	5	MF	LT		4	1	2	2	2	1	1	1
M	67	3166538	8.4	1.1	70.97	2017	2	1	1	2	24	HF	RT	0	2	1	2	2	2	2	2	1	2		20	1.15	1.26		IM	168	213		1.1	11.2		3.9	196	130	42	120	175	85	27.8
M	66	1333237	10.4	1.6	46.19	1200	1	2	1	2	21	MF	LT	2	4	1	2	2	2	2	2	2	3						IM	185			1.6	10.7	6400
M	55	3119246	9	1.3	60.92	400	2	1	1	2	2	FF	B	2	4	1	2	1	2	1	2	1	3			0.99	1.26		IM	183		60	1.3	10							175	50	16.3
M	59	3172211	6.8	1.63	46.26	390	1	1	1	2	2	MF	LT	1	4	1	2	2	2	1	1	1							IM				1.63	7.8	14500		119.1	67.7	17.9	140.1
M	55	5309490	7.9	1	82.4	128	2	2	1	2	4	MF	LT	1	4	1	2	2	2	2	1	1							MA	120	150			7.9
M	35	3395960	8.7	4.58	15.61	2870	1	1	1	2	5	FF	RT	1	4	1	2	2	2	2	2	2	2						IM		164		4.58	7.9	7900
F	60	3391035	10.2	0.5	133.76		2	1	1	2	8	FF	RT	0	4	1	2	2	2	2	2	2				1	0.89		IM	189	268		0.5	10.2	10500		162	87.2	38	184	158	83	33.2
F	48	3476987	9	2	28.39	200	1	2	1	2	1	HF	LT	1	4	1	2	2	2	1	2	2			50	0.99	1.11	OM	IM	129		62	2	10	8000	4.2	247.6	126.6	48.5	546.1	147	100	46.4
M	62	3679764	11.1	2.4	29.3	1600	1	1	1	2	21	FF	LT	3	4	1	2	1	2	1	2	2							IM	148
M	62	3371956		1.38	55.49	1200	1	2	1	2	7	MF	RT		4	1	2	2	2	1	1	1							IM	322	458		1.38	8	19400
M	62	3540189	6.2	1.28	60.53		2	2	1	2	25	FF	RT	1	2	1	2	2	2	1	2	2							IM	120	144		1.28	11.9			119	64	36	91
M	63	2081411	9.8	2.6	26.63		1	1	1	2	4	MF	RT	0	4	1	2	2	2	1	2	2				1.32	1.25		IM	61				1
F	45	3520315	12	1.5	39.91	480	1	1	1	2	6	MF	RT	2	4	1	2	2	2	2	2	2	2		50	1.25	1.37		IM	119	140	50	1.5	10	10800	3.25	180	53	120	215	166	80	29.1
F	60	3542408	13.8	0.4	173.05		2	1		2	6				4		2	2	2	2	2	2							IM
M	53	3312398	7	2.33	31.3		1	1		2	13				4	1	2	2	2	1	2	2							IM
M	60	1657089	6.9	1.28	60.93	454.3	2	1	1	2	21	FF	LT	3	4	1	2	2	2	1	2	1			50	1	0.69		IM	224	324		1.28	12.8		4.6	90	38	31	103
M	53	3843955	7.9	1.4	56.34		1	1	1	2	25	FF	LT	0	4	1	2	2	2	1	1	1	1		41	1.39	1.1		MA	100			1.32	10			246	152	39	273	163	78.6	29.6
M	60	3399001	12	1	81.01		2	1	1	2	4	FF	RT	1	4	1	2	2	2	1	1	1	1		45	1.26	1.2		M												155	82	34.1
M	58	3831450	13.1	1.1	73.08	190	2	1	1	2	6	FF	RT	1	4	1	2	2	2	1	1	1	1			0.99	1.02		MA		240		1.1	10			109	133	42	109	168	53	18.8
M	55	3523799	6.5	1.6	47.94		1	1	1	2	7	HF	RT	2	3	1	2	2	2	1	1	1			35	1	NA		M												157	49.2	20
M	52	3775453	6.6	1.34	59.5		1	1	1	2	21	FF	LT	3	4	1	2	2	2	1	1	1	1		35	1.32	1.4		IM	175	230		1.34	9.5			180	117	38	129	179	76.6	23.9
F	64	1504548		0.85	71.57		2			2	11																		IM
F	65	3807428	7.6	0.75	82.43		2	1	1	2	11	FF	LT	6	1	2	2	2	2	1	2	2	1		45	1.2	0.94		IM	114	172		0.75	11							157	44.2	17.9
M	50	3873285	10.2	1.79	42.94		1	2	1	2	1	MF	LT	1	4	1	2	2	2	2	2	1	4		50	1.17	1.35		MA				1.79	10.8			155	81	35	192	156	46	18.9
M	73	3950425	7.2	1.2	63.08	7000	2	1	1	2	21	MF	RT	1	4	1	1	2	2	2	2	2	5		46	1.02	NA		IM	135			1.2	10	200						177	67	21.4
M	49	1213154	6.6	3.6	19.25	1890	1	1	1	2	12	FF	LT	7	2	1	2	2	2	1	2	1	2		50	1.18	1.07		IM	86	128		3.6	10.4			189				168	71	25.2
M	47	4039300	9.9	0.85	102.69	92	2	1	1	2	8	MF	RT	2	4	1	2	2	2	2	2	2	3		10	1.04	1.12		MA	59	111		0.85	8.3	7700	21	105	42	44.6	39	174	52	17.2
M	44	4090276	6.4	3.99	17.47		1	2	1	2	4	FF	RT	2	4	1	2	2	2	1	1	1	1		50	1.27	1.17		MA		105		3.99				S				168	72	25.5
M	70	4075153	6.7	1.58	46.31	1100	1	1	1	2	3	FF	RT	0	4	1	1	2	2	1	2	1	1		46	1.15	1.21		M	154	206		1.58	14.7							175	100	32.7
M	55	1997122	10.6	1	82.46		2	1	1	2	8	FF	RT	0	2	1	2	2	2	1	2	2	1		22	0.97	1.01		IM		191		1	10.6	8000		265	178	45	235	168	56	19.8
M	50	2059843	8.2	1	84.07		2	2	1	2	1	FF	LT	4	2	1	2	2	2	2	2	2	1			1.1	1.18		MA	115	168						113	55	27	152	175	65	21.2
M	62	4238567	6.9	3.1	21.8		1	1	1	2	11	FF		0	4	1	2	2	2	1	2	2			49				M		150
M	60	3244865	7.6	1.13	70.36		2	2	1	2	16	FF	RT	2	4	1	2	2	1	1	1	1	2		50	0.77	0.9		M	100	157		1.13				150	98	32	98	165	55	20.2
M	45	4163338	5.8	1.87	41.71		1	1	1	2	21	FF	LT		4	1	2	2	2	2	2	2	1		50	1.3	1.08		M	220	254		1.87	10.6	8000		265	178	45	235	168	56	19.8
M	47		7	1.1	76.26		2	1	1	2	15	FF	LT	2	1	1	2	1	1	1	2	1	2		38	1.1	1.1		IM	85	155		1.1	11.4	10000						156	57.6	23.7
F	55	4253043		0.95	64.91		2	1	1	2	8	HF	LT	3	4	1	2	2	2	2	2	2	2		40	1.09	1.05		IM	185	210		0.95	8.8			132	57	56	96	159	53	21.5
M	65	4061276		0.89	91.18		2	2	1	2	2	FF	LT	1	1	1		1	1	1	1	1			12	1.6	1.2		IM	112	242		0.89	7.5	5300		77	40	22	28
M	55	4301544	9.1	1.56	49.36		1	1	1	2	8	MF	RT	1	4	1	2	2	2	1	2	2							IM	87	293		1.56	5.5	3300		95	50	25	96
F	50	4438418	7	1	62.38		2	1	1	2	11	FF	LT	0	2	1	2	2	2	2	2	2							IM
F	63	3337481	7	1	59.52		1	1	1	2	11	FF	RT	2	2	1	2	2	2	2	2	2	1		30	0.95	0.93	OM	IM	148	192										156	58.5	24
M	35	4454847	13.5	0.62	156.91	300	2	1	1	2	11	FF		0	3	1	2	2	2	2	1	1			50	1.09	1.1	OM	IM				0.62	10.4			125	68	18	133	168	56	19.8
M	70	3873951	6.5	0.62	136.3		2	2	1	2	1	HF	RT	4	3	1	2	2	2	2	2	1	1	1	50	0.98	1.13		IM	101	185	30.4	0.62	10	10100	3.8	114	70	28	75	160	51	19.9
M	55	4560051	7.2	0.98	84.4	360	2	1	1	2	4	FF	RT	1	0	1	2	1	1	2	1	1	3	3	24	1.03	1.01		MA	96	199	26	0.98	14.9			119	50	40	143	165	66.5	24.4
M	78	4468813	8.67	1.89	36.85	400	1	1	1	2	25	MF	LT	0	3	1	2	2	2	1	2	1	3		50	1.12	1.05		IM	139			1.89	8.8	8600		121	33		225	169	78	27.3
M	32	4551214	7	0.6	165.95	70	2	1	1	2	1	HF	LT	0	2	1	2	2	2	2	1	1							IM	280			0.6	14							173	44.7	14.93
F	73	4436148	7.7	0.9	65.23		2	1	1	2	15	FF	LT	2	1	1	2	2	2	2	2	2	2		25	0.5	0.9		IM	104	160		1	9.4			97.1	37.1	52.5	70.2	158	60	26.5
M	53	4380290	8.9	3.2	21.7		1	2	1	2	11	MF	RT	4	4	1	2	2	2	2	2	1							M	141	150		1.6	7.5	14000
M	70	4794877	10.2	3.1	21.2		1	1	1	2	1	MF	RT	0	4	1	1	2	2	1	1	1	4		50	0.55	0.67		IM												177	60	19.2
M	55	1996604	7.7	1.29	53.25	2074	2	1	1	2	12	MF	RT	3	4	1	2	2	2	1	2	1	3		50	1.13	1.1	OM	IM	179	327		1.29	9.2	8200	4.22	111.7	63	26.1	164.2	178	68	21.5
F	65	4760026	10	2.16	24.32		1	1	1	2	6	MF	LT	4	3	1	2	2	2	1	2	2	4		50	1.08	1.14		IM				2.1	8.7	8100						168	60	21.3
M	52	4645030	11	2.13	34.85		1	1	1	2	11	FF	RT	1	3	1	2	2	2	1	1	1	3		42	1.06	1.02		IM				2.13	8.3							167	63	22.6
F	50	4870794	6.6	1	84.07		2	1	1	2	8	FF		7	3	1	2	2	2	2	2	2	2		50	1.08	1.02		MA
M	65	4885708	7.7	2.1	33.86		1	1	1	2	5	FF	RT	3	4	1	2	1	2	1	1	1	2		50	0.94	0.94		MA	105	130	68	1.5	7.7	15800		127.6	70.9	39.5	86	168	57	20.6
M	60	3915514	14.4	0.82	101.86		2	2	1	2	3	MF	RT	1	4	1	2	2	2	1	2	1	3			NA	NA		M	125	140		0.82	10.9	12000		149	58.4	28.8	149
M	40	4774418	13.1	1.69	48.01		1	1	1	2	6	MF	LT	1	3	1	2	2	2	1	2	1	2		50	1.22	1.07		IM	278	557		1.69				388	267	58	452	178	86	27.4
F	65	4907329	10.7	1	59.14		1	2	1	2	11	FF	RT	0	4	1	2	2	2	2	2	2			12	1.13	1.13		IM		230										156	50	20.5
M	55	1092538	9.4	1.89	39.55		1	1	1	2	12	FF		2	4	1	2	1	2	1	1	1	1		50	0.94	0.97		M	107	128		1.89				245	170	51	132	168	65	23.1
M	55	4996674	7.2	1.5	51.62		1	2	1	2	11	MF	LT	2	4	1	2	2	1	1	2	1			50	NM	1.14		M		201		1.5	10.8	15000		92.9	48.5	24.3	79.9	168	80	28.3
M	52	4985281	`	1	83.4	567.2	2	1	1	2	4	FF	RT	1	0	1	2	2	2	1	1	1				1.16	1.31		MA
M	35	5113751	11.3	1.03	87.35	300	2	1	1	2	11	FF	RT	2	3	1	2	2	2	2	2	2	3		50	1.08	1.11	OM	IM				1.03	7.1			263	182	35	265	163	91	35
M	66	4979966	7	0.9	89.73		2	2	1	2	11	MF	LT	5	4	1	1	2	2	2	1	1			50	NA	0.41		M				0.9	12	12000						165	57	20.9
M	62	4390571	6.4	1	80.47		2	2	1	2	6	FF	LT	8	4	1	2	1	2	2	2	2			46	NM	1.11	OM	IM	79	165		1				187	122	48	84	165	62	22.8
M	64	4942203	8	0.8	103.44	900	2	2	1	2	11	FF	LT	6	4	1	2	2	2	1	2	2	2		23	NM	1.66		M												172	85	28.7
M	53	4604970	8.3	1.6	48.3	1040	1	2	1	2	13	MF	LT	1	2	1	2	2	2	2	2	1	2		50	1.05	1.07		MA	106	107		1.6	9.5	13800						167	69	24.9
M	53	4963903	10.3	0.71	123.35	320	2	2	1	2	3	MF	RT	1	4	1	2	2	2	2	2	2	2		50	1.09	1.1		IM	245.8		31.44	0.71								158	52.9	21.2
F	58	5087252	11.1	2.16	23.4	50	1	1	1	2	8	HF	RT	4	3	1	2	1	2	1	2	2	2		49	1.12	1.14		IM	302	388	28.4	1.17	8.5	8300	2.78	124	66.3	29.8	117	157	62.3	25.27
M	48	4856831	6.1	0.84	103.66	20	2	1	1	2	1	MF	RT	12	4	1	2	2	2	2	2	1			28	1	1.48		IM	132	206		0.84	8.6	35000						180	92	28.4
M	48	5146070	10	1.12	74.37	200	2	1	1	2	11	MF	RT	2	4	1	2	2	2	1	1	1	2		50	1.16	1.16	OM	IM		315		1.12	9.3			160	111.22	34.04	134.14	170	60	20.8
M	62	4982118	9.1	1.27	61.08	238	2	2	1	2	3	MF	LT	5	4	1	2	2	2	2	2	1	2		40	1.12	1.12	Sqamous Cell Cancer of Foot	IM	93	184		1.27	11.5		4	131	39	35	111	178	89	28.1
M	58	5171881	8.5	1.25	59.3	306	1	1	1	2	16	MF	LT	3	4	1	2	2	2	1	2	1	2		50	1.23	1.14	OM	IM	100	245	34	1.25	10.4	14900	3.36	168.25	112.87	42.79	90.32	168	72.4	25.7
M	46	5536592	10.7	1	85.5		2	1	1	2	15	FF	LT	2	0	1	2	2	2	1	2	1	2		50	1.06	1.28		IM	87	238										172	76.6	24.5
M	53	5349346	9.1	1	83.08	390	2	1	1	2	11	MF	RT	3	4	1	2	2	2	1	2	1	2		50	1.29	1.35		MA												171	94	32.1
M	50	5395021	9.5	1.4	57.02	740	1	2	1	2	2	FF	RT	4	3	1	1	1	2	2	2	1	4		18	NM	0.73		IM	78	105		9.5	10.5	16400	3.4	195	126	39.2	116.5	170	71.6	24.8
M	58	4293126	6.5	2.5	28.33	2000	1	2	1	2	21	FF	LT	3	1	1	2	2	2	2	1	1			50	1.25	1.15	OM	IM	125				9.7							168	76	26.9
M	45	5429560	7	1	85.88	189.8	2	2	1	2	11	FF	RT	2	4	1	2	1	2	1	2	2							IM
M	52	1385095	7.3	3.8	17.87	3000	1	1	1	2	12	FF	LT	0	2	1	2	2	2	1	2	1	2		50	1.1	1.05		IM	195	248		3.8	12			144.6		48.4	151.6
M	60	2236387	10.1	1.2	65.64	100	2	1	1	2	11	FF	RT	0	4	1	2	1	2	1	1	1	4		50	0.95	0.92		MA	172	160	54	1.2	10.4	8000	3.8	370	277	62	155	170	67	23.2
M	58	5401593	9.8	1.3	60	1584	2	2	1	2	21	FF	RT	6	4	1	2	2	2	1	2	2	1		50	1.22	1.2		MA	296	235		1.3	13	9400	3.6	255	180	46.4	202	167	83	29.8
M	56	2197616	7	1.15	69.92	1070	2	1	1	2	15	MF	RT	1	2	1	2	2	2	1	1	1	3		50	1.03	0.54		IM	130	153		1.15	9.7	12200	4.5	54.9	17.2	13.6	108.4	166	93	33.7
M	56	1250321	7.1	7.26	8.34	3000	1	1	1	2	2	MF	RT	6	2	1	2	2	2	1	1	1	3		50	1.39	1.12		MA	220	287		7.26	6.7	24500		103.9	79	35	286.8	164	61	22.7
M	63	4946928	8.1	1	80.21	405	2	1	1	2	11	FF	RT	2	4	1	2	2	2	1	2	1	3		40	1.04	0.91	OM	MA	224	337	21	1	9.2	6400		134	68	42	120	175	82.6	26.97
M	65	5245664	5.75	1.28	59.95	500	1	2	1	2	3	HF	RT	0	3	1	2	2	2	1	2	2	2	2	50	0.96	1.01		IM	250	80		1.28	11.3	7980		197	121	40	180	158	59	23.6
M	55	5623634	9.7	0.7	124.44	80	2	1	1	2	6	FF	LT	2	4	1	2	2	2	2	2	2	2		50	1.09	1.05		IM	108	197		0.7	11.9	8600		153.8	106.1	33.45	86.91	173	60.3	20.1
M	51	5627575	12	1.2	67.84	330	2	1	1	2	3	MF	LT	1	3	1	2	2	2	1	2	2	2	2	50	1.2	1.2	OM	IM	108	137		1.2	12	10400		179	114.2	50	74	165	56.8	20.9
M	53	4641771	9.7	1.4	56.34	400	1	2	1	2	24	HF		1	1	1	1	1	1	2	1	2	2		50	0.58	0.74		M	150	342		1.4	8.9	12400	4.3	100.3	33.5	15	100.3	176	74	23.9
M	60	5695856	7	1.8	39	1200	1	1	1	2	21	FF	LT	0	3	1	1	2	2	2	1	2	2		50	0.84	0.66		IM	275											163	54	20.3
M	53	5697204	7	1.2	78.2	100	2	1	1	2	2	HF	LT	2	1	1	2	2	2	2	2	2	2		10	1.03	0.9		IM	184	328		1	14.5	12000		156	72	56	140	163	63	23.9
M	67	2262211	8.8	1.05	74.88	20	2	1	2	2	8	FF	LT	0	1	1	2	2	2	2	2	2	1			0.85	0.94		IM	117			1.05					77			174	68	22.7
F	54	5724090	9.5	0.9	69.35	100	2	1	1	2	28	FF			4	1	2	1	2	1	2	2	2		50	1.08	1.11		MA	88			0.9	8.7							163	68	25.6
M	54	5801311	7.3	2.7	26.31	2500	1	1	1	2	22	MF	RT	1	4	1	2	2	2	1	1	2	3		50	1.26	1.22		IM	125	222	69	2.39	8.9		3.4	135	96	19	201	171	71.8	24.6
M	66	5664160	11.3	1.5	49.77	500	1	2	1	2	25	MF	LT	0	4	1	1	2	2	1	1	1	1		50	NM	0.76		M	276	280	32	1.5	11.3	7800		210	127.58	47	180	175	73	23.8
M	62	1453	10.9	1.29	59.98	860	1	1	1	2	35	MF	RT	0	4	1	2	2	2	1	2	1	3		50	1.28	1	OM	IM	318	350	40.9	1.29	9.6	12200	3.6	92.61	34.07	32.74	128.98	175	95	31
F	60	5910511	13.2	1.3	44.41	2000	1	2	1	2	12	MF	RT	0	4	1	2	2	2	2	2	2	4						M	387	425	27	1.3	8	6800
M	52	4384616	6.7	1.4	56.56	1900	1	1	1	2	13	FF	LT		4	1	2	2	2	1	2	1	2		50	1.25	1.24		IM	204	238										182	86	26
M	54	5803896	9.1	2.01	36.98	5500	1	1	1	2	3	FF	RT	2	1	1	2	2	2	2	2	2	2		50	1.22	1.19	OM	IM	145	218	56	2.01	11.3							167	86.3	30.9
F	50	5419466	15.6	0.8	80.7	3995	2	2	1	2	7				4	1	2	2	2	2	2	2			50	1.24	0.89		IM	hg			1.09	10.5
M	50	5864100	10.8	1.45	54.75	1124	1	2	1	2	11	HF	LT	1	3	1	2	2	2	2	2	2	2		50	1.19	1.04		IM	85	126	42.9	1.45	11.1	7100	3	107	60	30	85	175	67	22
M	65	5977746	8	1.1	71.4	816	2	1	1	2	2	FF	LT	0	4	1	2	2	2	2	2	2	2		50	1.01	0.99		MA	80	220	22	1.1	10.2	8300		158	89	47	108	163	49	18.4
M	48	4150676	5.9	0.76	116.35	100	2	1	1	2	17	MF	RT	1	4	1	2	2	2	1	1	1	3		50	1.05	1.01	OM	IM	100	140	39	0.76	8.2	10100						175	86	28.1
M	55	6019684	10	0.63	140.53	20	2	2	1	2	15	MF	LT	1	4	1	2	2	2	2	2	1	2						IM	271		11.46	0.63	9			133.23	86.74	29.42	120.59
F	60	5909341	7	1	60.11	220	2	1	1	2	15	FF	RT	2	4	1	2	2	2	1	2	2			22	1.1	1.2		IM												162	83	31.6
M	58	1055638	8.2	1	81.57	1730	2	2	1	2	15	MF	RT	0	4	1	2	1	1	1	2	2	2		50	1.13	1.16		IM	245	170	49	1	11.6	10300	3.9	129	51	44	170	181	74	22.6
F	45	6087035	10.6	1.5	89.91	597.3	2	1	1	2	6	MF	RT	0	4	1	2	2	2	2	2	2	2		50	1.16	1.05	OM	IM	157	243	82	1.5	7.7	11100	1.7	150	102	32	80	164	64	23.8
F	64	6160875	12.3	0.5	132.02	8200	2	1	1	2	13	MF	LT	0	4	1	2	2	2	2	2	2	2		50	0.98	1.08		IM	255	168	16.87	0.5	1.1	8600	3.4	131	86.12	24.47	115.56	157	57	23.1
F	62	5860369	9.8	1.2	65.21	65.2	2	1	1	2	25	FF		1	4	1	2	1	2	1	2	2	2		50	0.88	1.08		IM	175		57.6	1.2	11.2	5500						161	75.2	29.01
M	62	5900557	7	1.35	56.92	56.9	1	1	1	2	21	MF	LT	0	2	1	2	2	2	2	1	1			40	1.02	1.13		IM	114	208		1.35				136	56	59	102	174	61	20.1
M	38	6175775	12.9	0.7	134.14	134.4	2	1	1	2	1	FF	LT	0	2	1	1	2	2	1	1	1				1.07	1.06		IM			40	0.7	15.4	5000						177	62.2	19.3
M	66	6342981	7.3	1.64	44.9	44.9	1	1	1	2	15	FF	LT	0	4	1	2	2	2	1	2	2	3		50	1.18	1.22		IM			36	1.59	9.5	11400						170	95.2	32.9
M	27	5254449	6	2.62	31.35	31.3	1	1	1	2	21	HF	RT	0	3	1	1	2	2	1	2	2	2		50	0.91	0.81		IM			57	2.62	7	9100						177	56.8	18.1
M	39	6351875	6	2.38	32.51	32.5	1	1	1	2	4	MF	RT	1	4	1	2	2	2	1	1	1	3		50	1.3	1.27	OM	IM			57.1	2.38	10.4	12700		225.2				165	72	26.8
M	65	6364039	8	0.6	143.27	143.2	2	1	1	2	5	FF	RT	3	4	1	1	1	1	2	2	2	2		48	0.81	0.79		M		307	64	0.6	11.8	4800		132.8	78	23.4	193.6	174	81	26.8
M	73	4106660	8	1.9	37.12	37.1	1	1	1	2	21	MF	LT	3	4	1	1	1	2	1	2	1	2		50	NM	0.53		M		103										178.5	80.2	25.2
M	72	6374352	13.9	0.52	166.04	286	2	1	1	2	8	MF	RT	0	1	1	2	2	2	1	2	1	4		38	1.24	1.12		IM	245	254	21.9	0.52	14.3	8900						176	68	22
M	38	5114071	8	0.8	114.99	114.9	2	2	1	2	4	HF	RT	0	3	1	2	2	2	1	2	1	1		44	0.28	1.09		IM	170	165	28.57	0.8	14.1		4.41	137	88.9	30.4	71.67	177	66.8	21.3
M	55	6385745	6.2	1.8	41.84	1942	1	2	1	2	11	MF	RT	1	4	1	2	2	2	1	1	1	2		50	1.14	1.09		MA	90	155	65	1.8	10.6	14900	2	73.4	43	45	104	175	105	34.3
M	55	6238971	12.5	0.69	126.53	126.6	2	2	1	2	11	MF	RT	2	4	1	2	2	2	2	2	1	3		NA	NA	NA		MA	264	310			9.6	11800		44.8	25	9.5	111.4
M	56	1044062	11.7	1.1	73.6	73.6	2	2	1	2	11	FF	LT	0	4	1	2	2	2	2	2	1	2		22	1.37	1.34		IM	165	135	28.5	1.1	14.5	9000		269.5	185.4	43	205.2	177	76.3	24.4
M	59	1062532	9.5	1.14	69.88	69.8	2	1	1	2	18	MF	LT	0	3	1	2	2	2	2	2	2	1		35	1.15	1.16		IM	160	200	22	1.14					114	29		162	66	25.1
F	65	1316975	7	1	59.12	470	1	1	1	2	5	FF	LT		4	1	2	2	2	2	2	2			50	1.06	1.1		IM	271											153	58	24.8
M	70	5965391	8.4	1.15	66.82	690	2	1	1	2	5	MF	LT	3	4	1	2	1	2	1	2	1				1.02	1.54	OM	IM			7	1.15	8.7	7000		144.1	77.8	31.9	162.1	159	76	30.1
M	57	1502804	9.2	0.63	139.52	139.5	2	1	1	2	11	MF	LT	2	2	1	2	2	2	2	2	1			22	NM	1.1		M	160	200	29.55	0.63								174	71	23.5
M	61		9.5	3.32	20.22	2300	1	1	1	2	21	MF	LT	6	2	1	1	2	2	1	2	2	3		50	NM	1.25		IM	194	292		3.32								157	62	23.6
M	70	1150970	9.6	1.3	58.01	780	1	2	1	2	13	FF	LT	9	4	1	1	1	2	1	2	2			38	1.2	0.85		MA	149	180		1.3	9.7							180	75	23.1
M	38	1122251	6.5	5.5	12.43	2180.4	1	1	1	2	8	MF	LT	1	4	1	2	2	2	2	1	1	2		50	1.36	1.21		IM	84	169	144	6.9	10.8	9700		163.6	51	32.1	234.9	167	71	23.1
M	61	6263100	6.5	2.29	31.03	273	1	1	1	2	8	MF	RT	0	4	1	2	2	2	1	2	2			50	1.1	1.07		MA	150	180		2.29	9			104.3	59.19	32.03	130.14	172	73	24.7
M	45	5284041	13.3	1.75	45.02	530	1	1	1	2	12	MF	RT	0	4	1	2	2	2	1	2	2	2		35	1.09	1.16		IM	294	513		1.75	7.5	21500	3.9	151	91.5	21.5	190	165	48	17.6
F	65	6360823	8.4	1	59.14	400	1	2	1	2	5	FF	LT	0	4	1	2	2	2	1	2	2	1		50				IM	220	266.8						167.62			196.17
F	49	1404164	7	1.75	32.84	1400	1	1	1	2	1	FF	LT	1	4	1	1	1	2	2	2	2	3		50	1.14	1.16		IM	121.29	189.9	29.6	1.07	7.3		3.16	139.43	93.64	33.49	141.63	156	66	27.1
M	70	1091273	8	0.8	101.58	1200	2	2	1	2	2	MF	LT	2	4	1	1	1	2	2	1	2	3		50	NM	NM		M	71			0.8	8.1	10800						175	50	16.3
F	56	6026794	11	1.83	30.35	300	1	1	1	2	11	FF	LT	1	4	1	2	1	2	2	1	2	3		50	1.14	1.17		IM	219	331.8		1.83	11.3			151	88.2	50.04	137.41	157	66	26.8
M	40	1021801	12.4	1.8	44.64	7120	1	2	1	2	11	MF	LT	3	4	1	1	2	2	2	1	2			50	0.99	1.15		IM	116	261		1.8	7.3	12600		218.5	61.7	61.7	188.1	170	55	19
M	60	1226659	5.7	0.93	88.09	1000	2	1	1	2	21	FF	LT	5	4	1	1	2	2	1	2	1	3		50		1.31		M	124	161		0.93	7.1	12700		121	51	55	151	187	88	25.2
M	42	1316305	12.6	0.93	94.7	400	2	2	1	2	12	HF		2	4	1	2	2	2	2	2	1							MA		270		1.45	7.5	26400		54	25	15.1	89
M	72	1332203	6.6	0.76	107.16	33	2	1	1	2	2	MF	LT	2	4	1	2	2	2	1	1	1	2		40	0.97	0.99		IM	106	138		0.76	15.8		4.1	171	94.87	52	119	163	76.5	28.8
M	63	1261775		3	22.58	1000	1	1	1	2	12	HF	LT	2	4	1	2	2	2	1	1	1	1		48	1.08	1.03		IM		196		3	8.4	10100						173	63.8	21.3
M	36	1296312	10.4	2.3	34.37	300	1	2	1	2	4	MF	RT	3	4	1	2	2	2	1	1	1			18				M		420
M	43	5019433		6.9	9.33	3800	1	1	1	2	21	MF		0	4	1	2	2	2	1	2	1	2		50	0.76	1.14		IM				6.9	6	28700						171.6	65	22
F	52	1199732	13.7	0.93	90.68	300	2	2	1	2	15	MF	RT		4	1	2	2	2	1	2	2	2		50	1.13	1.06		IM	224	363		0.93								156	79.6	32.7
M	52	1193890	6.8	1.55	50.2	344	1	1	1	2	12	FF		1	4	1	2	1	2	1	1	1	2		50				IM				1.55	9.8	3100						182	96	29
M	47	1526199	11.8	0.8	110.1	100	2	1	1	2	21	FF	LT	2	4	1	2	2	2	2	2	2	3		10	1.07	1		MA				0.8	13.1							178	84	26.5
M	53	1079443	7	1	83	200	2	1		2	2	MF	RT	24	3	1	2	2	2	1	2	1	2						IM	150											170.2	70	24.2
F	67	1404093	6.81	2.9	19.4	187	1	2	1	2	21	MF	RT	0	4	1	2	1	2	1	2	2	2		45	1.06	1.03		IM				2.9	5.7	6900		153.1	92	34.7	252.4	157	54	21.9
M	53	2240862	1.42	1.42	99.35	149	2	1	1	2	13	FF	RT	1	2	1	2	2	2	1	2	2	2		46	0.81	0.67		IM	100	103		1.42	14.58	7100	1.7	49	20.9	34.5	104.8	164	72	26.76
M	52	1477449	8.9	2.4	30.37	800	1	2	1	2	14	MF		0	4	1	1	1	2	1	2	2	4		50	1.18	0.79		MA	105	105		2.4	8.1	13700	2.63	158	113	30	168	172	66	22.3
M	47	1596448	10.6	1.9	40.59	600	1	1	1	2	11	MF		0	2	1	2	2	2	1	2	1	1		50	1.21	1.16		IM	150			1.9	10.2							170	68.3	23.6
M	55	1638175	7	1	82.46	322	2	1	1	2	11	FF	LT		2	1	2	2	2	2	2	1			50	1.23	1.24		IM	88	153										160	72	28.1
M	62	1872119	8.8	1.6	46.78	200	1	2	1	2	23	FF	RT	3	4	1	1	1	2	1	2	2	1		50	1.16	0.96		IM	80	102		1.6	11.8			191	76	41	223	167	86.7	31
M	55	6241514	11.1	0.8	106.67	250	2	1	1	2	9	FF	RT	2	2	1	1	1	2	1	1	1	1		25	1.06	1.07		MA	170	283		0.8				224.19	154.61	48.59	142.84	177	82	26.2
M	61	6358535	7	1	80.74		2	1	1	2	15	MF	LT	12	3	1	2	2	2	2	2	2	1		40	1.27	1.2		MA												157	88	31.6
M	55	4996674	9.7	1.6	47.94		1	2	1	2	15	HF	RT	0	4	1	2	2	2	1	2	2			50	NM	0.88		M	267	300		1.59	8.7	9800	3	92.9	48.5	24.3	79.9	168	80	28.3
F	51	453591	7	0.8	80.37		2	1	1	2	11	MF	RT		4	1		2	2	1	2	2			50	1.01	0.97		IM												146	48.8	22.9
M	40	1990472	13.03	2.03	38.85	708	1	2	1	2	7	FF	RT	3	4	1	2	2	2	1	2	2	3		30	1.06	1.16		MA	300	130	41	2.03	10.2	13900	2.4	190	102	33	160	182	78	23.5
M	55	1974876	6.4	1.3	60.92	730	2	1	1	2	4	MF	RT	3	1	1	2	2	1	1	2	1	2		50	1.1	1.14		M	117	200		1.3	11.8	10800	4.1	203	130	43	170	178	83	26.5
F	65	2052298	7.5	1.22	47.01		1	1	1	2	6	FF	RT		4	1	2	1	1	1	2	2	4		50	0.98	1.31		IM	70	110		1.22	8		3					158	52	61.67
F	61	4891498	7	1	59.91		2	1	1	2	11	FF	LT	0	4	1	2	2	2	1	2	2	4		50	1.18	0.7		IM												158	58	23.3
F	50	1875401	7.4	3.3	15.73		1	1	1	2	12	MF	LT	1	4	1	2	2	2	1	2	2	2		50	1.2	1.17		MA			141	3.3	8.1	10000						166	68.7	24.9
M	55	6241514	11.1	0.8	106.67	250	2	1	1	2	9	FF	RT	2	2	1	2	1	2	1	1	1	2		25	1.06	1.07		MA	170	283		0.8	15.8		3.4	224.19	154.61	48.59	142.84	167	86.5	31
M	56	1009585	9.5	1	82.15		2	1	1	2	2	FF	RT	12	4	1	2	2	2	2	2	2	2		48	1.44	1.18		IM	84	150		0.96	12.6	7500	4.5	167	115	37	75	167	69.7	25
M	63	2105499	7.8	1.7	43.48		1	2	1	2	21	FF	LT	24	0	1	2	1	2	1	2	2	2						IM	138	182										138	182
F	52	2618311	6.6	0.9	69.8		2	2	1	2	15				4	1	2								16	0.88	0.5		IM	92	146										152	56.5	24.5
M	41	4472373	6.7	0.5	194.76		2	2	1	2	6	FF	RT	12	4	1	2	2	2	1	2	2							M
M		2231397	9.5	1.1	78.02		2	2	1	2	11	MF	LT	1	4	1	2	2	2	2	1	1	2		50	1.11	1.21		MA	105	151	40	1.1	12.1	11600		176	78.5	45.5	260	175	74.4	24.3
F	45	5328667	7	1.1	57.09		1	1	1	2	9				4	1	2	1	1	1	2	2	2						IM	90	177		1.1								150	59	26.22
M	57	2126887	5.6	1.2	66.33	500	2	2	1	2	1	FF	LT	1	2	1	1	1	2	1	1	1	4		15	0.98	1.03		MA	60	75	91	1.87	9.6	29300	3.5	140	59	36	100	163	77.7	29.2
M	76	2173575	8.1	2.3	29.53	60	1	1	1	2	6	HF	LT	1	3	1	1	2	2	1	1	1	4	1	50	NM	1.26		IM	146	120	47	2.3	12.5	10300	3.5	125	83	37	98	177	71	22.7
M	61	2120811		1.5	50.57		2	2	1	2	15	FF	RT	2	2	1	2	1	1	2	2	2	2		24	1.15	1.2		IM	88	130		1.5								167	68	24.4
M	67	2236089						2	1	2	22	MF	LT	0	4	1	2	2	2	1	2	2	3			0.4	0.49		IM												167	80	28.7
M	67	2234809	9	1.7	42.94	75.6	1	1	1	2	15	FF	RT	1	2	1	2	2	2	2	2	1	1		50	1.28	1.01		M	70	140		1.7	8	13500	3.53	146.2	59.38	51.9	174.6	173	90	30.1
M	58	2194671	10	0.9	92.12		2	1	1	2	6	HF	RT	2	4	1	2	2	1	1	2	1	2		45	1.01	1.01		IM	150	250		0.9								173	44	14.7
M	60	2242623	8	1	81.01		2	2	1	2	15	MF	RT	2	2	1	2	2	2	2	2	2	2		50	1.27	1.02		IM	157	190	30	1.1	11.4	7400						177	71	22.7
M	63	1220049	8.1	0.72	117.19	222.7	2	1	1	2	1	FF	LT	4	2	1	2	2	2	1	2	1	3		50	1.03	1.23	OM	IM	80	229.4	114	0.7	12.1		3.2	172.44	104.59	40.96	404	170	110	34.7
M	55	2297517					2	2	1	2	6	MF	LT	6	3	1	2	2	2	2	1	2	2		50	1.07	1.11		IM												176	73.4	23.7
M	68	1025544	10	6.85	8.57	476	1	1	1	2	21	FF	RT	0	1	1	2	2	2	1	2	2	4		50	0.76	1.04		MA	135	196		6.85	7.1		1.4	51.27	22.63	20.06	40	157	56	22.7
F	57	2349649		0.9	68.59		2	2	1	2	11	HF	RT	2	4	1	2	2	2	1	2	2							IM	265	315		0.9	9.8	9100
M	60	1996365	8.9	2.48	28.4	772	1	2	1	2	4	FF	LT	1	4	1	2	2	2	1	1	2	3		50	0.95	0.93		M	215	260		2.48	12.7	10300	3.73	79.8	34.6	32.6	122.7	173	73	24.4
M	46	2408548	9.57	1.4	57.99	1000	1	1	1	2	11	FF	RT	2	3	1	2	2	2	1	2	2	1		50	0.95	0.93		IM	59	139.11		1.4	12.5	15200	3.7	129	64	25	120	174	86	28.4
M	51	1938894	12.2	0.7	126.37		2	2	1	2	8	FF	RT	0	2	1	2	2	2	2	2	1	1		20	0.92	1.01		IM	262.5	397.1		0.7	14.6	7400		233.39	159.85	57.92	106.7	171	72	24.6
F	45	2459754	7.4	2.17	26.06		1	1	1	2	11	FF	B	5	4	1	2	2	2	2	2	2			50	1.1	1.17		IM				2.17	7.5	12500						150	43.2	19.2
M	55	2460401		0.8	106.6		2	1	1	2	23	FF	B	6	4	1	1	2	2	2	1	1	4						IM	120	216		0.8	6.2	24760
F	67	1404093	6.81	2.9	19.43	190	1	2	1	2	21	MF	RT	0	4	1	2	2	2	2	2	2	2		45	1.06	1.03		IM	110	144		2.61	5.7	6900	3.5	153	92	34	252	157	54	21.9
M	43	2498377	11.8	0.51	188.53	620	2	2	1	2	11	MF	RT	3	2	1	2	2	2	2	2	1	3		42	1.02	1.05		IM	169	200	17.1	0.51	11.8	9700	3.5	130.15	86.36	26.16	227.9	160	55	21.5
M	70	2302782		1.26	60.14		2	2	1	2	1	FF	RT	1	3	1	2	2	2	2	1	2	1		50	1.02	0.98		IM	95.7	150.2		1.26								165	57	20.9
M	60	2724441	9.2	1.18	66.93	210	2	1	1	2	11	MF	RT	8	2	1	1	2	2	1	1	2	3		50	0.92	0.8		IM	283.4	375.9		1.18				200.34	124.38	32.16	209.19
M	52	5543906	8.2	1.6	48.49	200	1	2	1	2	5	FF	RT	2	4	1	2	2	2	1	2	1	2		40	1.01	1.04		IM	132	266
M	45	2854261	7.4	0.75	119.7	300	2	1	1	2	15	MF	RT	3	3	1	2	2	1	1	2	1	3		50	1.21	1.05		IM	45.5	69		0.75	12.5	10300	4	183.39	105.01	71.19	83.7	186	70	20.2
F	50	2960306	12.6	1.6	36.26		1	1	1	2	3	FF	B	2	4	1	2	2	2	2	2	2							IM
M	55	2594295	8	0.93	89.66		2	2	1	2	9	FF	RT	2	4	1	2	2	2	2	1	1	4		40	0.55	NM		MA	155			0.93				127.37	67.45	48.66	94.59	171.5	73	25
M	60	2962790	8.3	2.6	19.96	130	1	2	1	2	11	FF	RT	2	3	1	2	2	2	2	1	2	2		38	0.97	1.08		IM												178	65.4	20.6
M	65	3055355						2	1	2	12	FF	RT	2	4	1	2	2	2	1	2	2			30	0.74	0.5		IM		292										167	63.7	22.8
M	55	1896476		1.78	42.39	488	1	2	1	2	6	FF	LT	0	4	1	2	2	2	2	1	2	2		50	1.07	1.04		IM				1.78	11.2	12100					320.4
F	43	2971242	10.3	1.56	38.5		1	2	1	2	8	FF	RT	6	4	1	2	2	2	1	2	2	3	3	16	1.06	1.07	OM	MA	250	232		1.56	10.7	6900	4.2	200	110	47	217	157	62	25.2
F	70	3042504	8.7	2.3	22.28	422	1	2	1	2	15	MF	LT	0	4	1	2	2	2	2	2	2	2						M				2.3	8.7	8900
M	49	3003525	8.7	2.09	36.05	2090	1	2	1	2	14	FF	LT	3	4	1	2	2	2	1	1	2	3		48	0.81	0.97				90		2.09	6.4	9000	1.9	156	101	16	331.98	165	57.6	21.2
M	30	3141820	10	0.7	140.74		2	1	1	2	6	FF	RT	2	4	1	2	2	2	2	2	1	1						IM	120	135		0.7	12.5	8200	3.9	187	96.8	40	251	153.4	34	14.45
F	53	6300766	10.2	4.2	11.77	2200	1	1	1	2	13	MF	LT	2	4	1	2	2	2	2	2	2	0						IM	60	122		1.3	6	8000		88	40	42	31
M	47	3163530	12.4	0.9	96.13	760	2	1	1	2	12	MF	RT	4	4	1	2	2	2	1	1	1	2		50	1.04	1.03		IM	100	250		0.9	9	22500						165	43	15.8
M	65	3202609	5.7	1.65	46.3	1767	1	1	1	2	4	FF	RT	1	2	1	2	2	1	1	2	2	4	1	50	1.09	1.12		MA	108	142	27	1.65	6.3	116500	3.7	172	107	33.7	155	173	66	22.1
M	45	3205861	9.1				1	1	1	2	2	FF	RT	0	2	1	2	2	2	1	1	1	2		50	1.12	1.02		IM
M	55	2656444		1	82.46		2	2	1	2	2	MF	RT	1	4	1	1	2	2	1	2	2	2						M	80.6		32.2	1	9.5	7700		171.2	93.6	47.1	152.4
M	56	3308032	12.4	0.83	101.86		2	2	1	2	11	FF	LT	0	2	1	2	2	2	2	2	2	2		30	0.97	1.04		IM		368.2	40.9	0.83	10.6	13800
M	60	3125043	8.8	0.95	85.95		2	1	1	2	3	MF	RT	9	4	1	2	1	2	1	1	1	4		50	1.09	1.02		MA	240	328	28.63	0.95	8.6	6000	3.14	111.91	67.98	20.95	96.68
M	78	3286713		1	76.81		2	2	1	2	11	FF	LT	0	4	1	2	2	2	2	1	2	2		50	1.15	1.07		IM		268		0.8	12	10600	3.1	103.6	57.7	18.5	135.1	175	75	24.5
M	49	3272046	11.8	0.87	99.13		2	1	1	2	35	MF	LT	5	3	1	2	2	2	2	2	2	3		24	1.13	1.05		IM	235	250		0.87	9.1	11800	2.7	148	104	28	99	180	72	22.2
M	61	3247653	11.7	1.68	44.37	1000	1	1	1	2	25	MF	LT	6	4	1	2	2	2	1	2	1	2		25	0.93	1.05		IM	245	250	77.5	1.68	11.6	14500	3.1	169	111.69	29.8	173.26	180	80	24.7
M	57	2058784		5.48	11.5		1	1	1	2	21	MF	LT	3	4	1		2	2	1	2	2							IM				5.48	6.6	20600		80.5	36.8	13.2	122.8
M	65	3568239	11.2	0.68	124.39	180	2	1	1	2	11	FF	LT	5	4	1	2	2	2	1	2	2	4		32	1.18	0.53		IM	303.6	470		0.68	13.7	9000	4.48	127.32	58.33	63.04	68.26	177	51	16.3
M	61	1003587					2	2	1	2	5	MF	RT	2	3	1	2	2	2	2	2	2	2		36	NM	NM		IM	114											172	50	16.9
F	60	3437551	9.2	1.1	53.85		1	1	1	2	11	FF	LT	2	2	1	2	2	2	2	2	2	2						IM			29	1.1
M	55	3727264	8.1	1.25	47.29	455	1	2	1	2	2	FF	LT	2	2	1	2	2	2	1	2	2	2		16	1.08	0.94		IM	117.1	269.1	34.6	1.25	11	11000	4	101	56.59	23.86	85.19	174	83.6	27.6
F	68	1303602	9.3	0.62	101.74		2	2	1	2	11	FF	LT	0	3	1	2	2	2	2	2	2	1		16	93	0.98		IM	119	199	44.3	0.62	12.9		4	341.61	200.16	71.27	157.45	155	60	25.1
M	52	3808779	8.3	3.47	19.84	2418	1	1	1	2	5	MF	LT	0	4	1	2	2	2	2	2	1	2		50	1.06	1.11	OM	IM		189.3		3.47	12.2		3.4	163.4	101.13	36.02	150.07	168	85.5
M	62	3826610	8.9	3.12	21.65		1	1	1	2	11	MF	LT	0	4	1	2	2	2	1	2	2	2		50	1.18	1.14		IM	268	291.4		3.12	10.3		3.65	110.9	66.87	28.01	118.7	175	73	23.8
M	62	3771069	6.9	1.23	63.37	132.9	2	1	1	2	4	FF	LT	1	2	1	1	2	2	1	1	2	3		48	NM	1.09		IM	120	180		1.23	9.3	12600	3.14	156.31	108.89	28.44	85.42	175	51	16.7
M	52	3808779	8.3	1.65	46.79		1	2	1	2	5	FF	RT	0	4	1	2	2	2	2	2	1	2		50	1.06	1.11		IM	119.7	189.3		1.65	12.2	14300	4.21					168	85.5	30.3
M	42	1108788	9.1	0.91	97.11		2	2	1	2	6	FF	LT	0	2	1	2	2	2	2	2	1	2		15	1.05	1.05		IM	185			0.91					86	48	230
M	40	3397116	10.99	1.13	76.39	800	2	2	1	2	5	HF	LT	0	4	1	2	2	2	2	2	1	1		15	1.07	1.02		IM	140	245.2		1.13	12.3	4000		132	67	47	292	165	53	19.5
M	50	6399681	6.7	8.6	7.02	3132	1	1	1	2	6	FF	LT	25	2	1	2	1	2	2	2	2	2	6	50	1.21	1.21	OM	MA	78	123	115	8.6	9.3	6700	3.2	55.3	17.3	29.1	71.9	170	61	21.1
M	56	112385		6.52	9.44		1	1	1	2	15	MF	RT	7	4	1		1	2	1	2	2			50	1.22	1.44		IM	75			6.52	6	10000	3					167	49	17.6
M	60	2088414	7.1	1.1	72.57	570	2	2	1	2	21	FF	LT	0	4	1	2	2	2	1	2	2	3		50	0.94	0.93	OM	IM	152	278		1.1	9	9000	3.9	75	30.6	29.8	73	175	88	28.7
M	60	1839944	6.8	0.6	146.07		2	1	1	2	6	HF	LT	0	3	1	2	2	2	2	1	1	2		40	1	1		IM	87	171		0.6	14		4. 0	110	61.4	29	98	165	73.4	27
M	57	4403705	4.42	6.7	9.12	1270	1	2	1	2	21	FF	RT	4	0	1	2	2	2	1	2	2	2		50	0.89	1.11		MA	80	300		6.7	8.6	9800	2.69	140.08	80.61	47.73	79.79	177	62	19.8
M	49	4395362					2	1	1	2	12	FF	LT	15	4	1	2	2	2		2	1	4		50	1.08	1.14		IM	241	315										175	73	33.5
M	42	2305049	8.1	0.9	98.36	275	2	1	1	2	23	MF	LT	3	4	1	2	1	2	2	2	2	3		50	0.86	0.8		MA	140	168		0.9	9.7	21800	3.35	88.2	45	16.5	134.4	182	77.1	23.25
M	48	4518871	6.3	1.05	80.13	250	2	2	1	2	2	FF	LT	1	1	1	2	2	2	2	2	2	2		10	0.97	0.96		IM	102.9	202.9		1.05	8.4	10900	4.16	136.4	79	36.7	104.9	164	78	29
M	62	3877282	8.4	1.8	40.84	142.6	2	2	1	2	1	HF	LT	1	4	1	2	2	2	1	2	1	2		50	1.19	1.15		IM	150	130		1.8	10.4	10600	3.66	178.3	117	39.1	110.7	170	56.5	19.6
M	42	4141166	5.2	0.56	170.05	300	2	1	1	2	4	HF	RT	4	2	1	2	2	2	2	2	2	3		50	1.33	NM		M	155.4	158.7		0.56	8.2	7200	3.12	145.22	79.85	36	128.82	165	55	20.2
M	55	4467045	9.9				2	1	1	2	11	FF	RT	4	2	1		2	2	1	1	2	2						MA	392.5				12.3	8400	4	193.03	122.16	50./75	124.92
M	68	4641770	8.5	1.37	54.92		1	1	1	2	2	FF	LT	10	4	1	2	2	2	1	2	1	2		50	1.13	1.22		MA	67	182	31.7	1.37	10.3	14400	2.9	194.9	133	64.6	140.6	167	58	20.8
M	37	4595272	6.4	0.97	92.56	140	2	2	1	2	4	MF	LT	1	0	1	2	2	2	2	1	1	2		50	1.04	1.07		IM	107	282	27	0.97	12	9200	5.19	202.4	99	52.8	252.6	178	73.7	23.3
M	60	4656964	6	2.51	28.01	6972	1	1	1	2	18	HF	LT	4	4	1	2	2	2	1	2	1	4					OM	IM	103	228		2.51	7.2		2.37	124.99	70.42	46.4	67.36
M	66	2796871	6.7	4.2	15.17		1	1	1	2	32	FF	LT	5	3	1	2	2	2	1	2	2	2		30	1.16	1.15		IM	100	124		4.2								176	65.9	21.3
M	34	4828141	12	0.85	109.67	352	2	2	1	2	6	FF		1	4	1	2	2	2	2	2	2	2		50	0.94	0.98		IM	187			0.85	11.4	12400	3.78	175.17	100.87	43.63	173.95	176	89.3	28.2
F	61	2151529	7.8	0.77	81	870	2	1	1	2	11	FF	RT	2	2	1	2	2	2	2	2	2				1.13	1.15		IM	196.9	210		870	8.9	9400	4.43	221.26	140.13	61.34	250.22	145	48	22.8
F	68	4553472	6.3	0.78	78.06		2	2	1	2	11	HF	RT	4	2	1		2	2	1	2	2				0.5	0.45		IM	69.1	123.4		0.78			3.68	164.22	93.46	47.3	120.14
M	67	4139838		2.5	27.52		1	1	1	2	5	FF		2	4		2		2	1	2	1							MA				2.5	10.6	34800	1.99
M	50	4762608	11.9	0.88	97.4		2	2	1	2	11	MF	LT	0	4	1	2	2	2	2	1	1	2		50	0.85	1.08		IM	319		36.1	0.88			3.4	130	78	26.8	194	178	65	20.5
M	73	4718927	8.8	1.64	43.99	1605	1	1	1	2	6	MF	RT	1	3	1	2	2	2	2	2	2	1		46	1.26	1.23		IM	127	197	52	1.64	12.8	8200	4	157	33	38	430	165	66	24.2
M	42	4755652	9.8	1.11	77.21		2	1	1	2	8	MF	LT	0	4	1	2	2	2	1	2	1	3		50	1.41	1.14		IM	283.6	415.4		1.11	12.2	8500	3.36	134.01	95.05	21.21	145.93	174	84	27.7
F	41	2102925	8.1	0.7	98		2	1	1	2	6	FF	RT	0		1	2	2	2	2	2	2	1		26	1.08	1.12		IM	233	158		0.7				153	86.8	42	121
M	50	4812151	7.7	1.15	71.54	2500	2	2	1	2	15	FF	LT	4	4	1	2	2	2	2	1	2	1		40	NM	NM		IM	149.2	199.7		1.15			3.7	160	95	46	95	173	53	17.7
M	50	4947888	9.6	0.81	103.6	300	2	1	1	2	21	FF	LT	0	3	1	2	2	2	2	2	2	2		10	1.11	1.1		IM	55	70	24	0.81	7.4	24900	3.4	144	87	27	150	155	46	19.1
M	75	4828676	5.7	1.2	62.7		2	1	1	2	15	FF	RT	1	1	1	2	2	2	2	2	2			50	1.08	1.08		IM	60	106		1.2	9.9	74000	2.5	97	51.6	32	67	165	65	23.9
M	53	5053937	9.9	1	83.1	1960	2	1	1	2	4	MF	RT	2	4	1	2	2	2	1	2	2	2		50	1.08	1.01	OM	IM	255	411		1	10.8	1300	3.3	142.08	85	42	230	175	68
M	80	4064706	6.2	1.3	53.1	855	1	2	1	2	1	FF	RT	1	4	1	2	2	2	2	2	1			50	1.04	1.09		IM	99.4	170		1.3								162	50	19.1
M	44	5500135		1.5	54		1	2	1	2	12	FF	RT	0	4	1	2	1	2	1					50				IM		90		1.5	11.8	8100
M	56	5556327						1	1	2	11	FF	RT	2	4	1		2	2	1	1	2							IM	84	139
M	61	5833785	7	1.9	38.5	1240	1	1	1	2	17	FF	RT	9	2	1	2	2	2	1	2	2	4		50	1.05	0.99	OM	MA	153	204		1.9	8.7	13100	4	150	70	43	185	174	84.5	27.9
M	40	4790474	5.4					1	1	2	1	HF	RT	5	4	1		2	2	2	1	1	2		50	0.9	0.88		IM												168	55	19.5
F	60	5478180	7.5	6.7	6.3		1	1	1	2	25	HF	LT	4	4	1		2		1	2	2			50	1.09	1.1		IM		124		6.7			3.8	153	57	55	202	157	53	21.5
M	53	5233714		1.7	45		1	1	1	2	15	HF	LT	4	4	1		1		2	2	2	4						IM				1.7	10.9	10300
F	64	4248368	7.4	6.07	7.4		1	1	1	2	11	FF	RT	7	4	1	2	2			2	2	2						MA	115	141		6.07	7.3	6600	2.65	98.28	52.97	37.69	99.74
M	55	5255831		1.33	59.3		1	1	1	2	15				3	1		1	1	1	1	1			50		0.84		M	129	204		1.33	8.2	5500						182	66	19.9
M	43	5760080	10.3	1	86.7	490	2	1	1	2	5	FF	RT	1	3	1	2	2	2	2	2	2	3		20	1.13	1.17		MA	120.1	209	24	1	10.4	13800	3.3	136	92.24	25.14	174	175	74	24.2
M	86	2137525	8.7	1.5	47.2		1	2	1	2	15	HF	LT	2	4	1		2	2	2	2	2	1		50	0.84	0.8		M		197		1.5	8.3	10200	3.8
M	52	5816906	7.1	1	83.4	100	2	1	1	2	9	FF	RT	3	4	1	2	2	2	2	2	2	3		50	1.09	1.04	OM	IM	146	190	32	0.87	11.7	3300	4	128	64	45	93	171	110	37.6
M	55	5912883	10	2.9	24.1		1	1	1	2	12	FF			1	1	1	2	2	2	2	2	3		25	1.35	1.35		MA	135			2.9	10.2	8700	3.7	151.1	53.1	51.1	234.5	168	57	20.2			2
M	60	5243299	10.1	0.8	104.8		2	2	1	2	12		LT	2	4	1	2	2	2	2	2	2	2	2	50	1.04	1.08		IM	312.1	134	27	0.81	11.8	13800	4.43	114.52	63.64	51.55	148.04	173	102	34.1
M	51	5909734	8.2	0.82	105.3		2	2	1	2	21	FF	RT	2	1	1	1	2	2	2	2	2	2		50	0.62	0.65		MA	150	206		0.82	9.1	9400	3	246	151	50	226	168	51	18.1
M	75	3770180	7.65	2.3	29.6	391	1	1	1	2	8	FF	LT	1	4	1	1	1	2	1	2	2	4		50	0.57	1.38		IM	104	284	70	2.3	11.7	9900	4	179	100	48	152	167	63	22.6
F	55	5699985								2	3																		MA
M	52	5865338	6.8	0.9	94.2	1796	2	2	1	2	12	MF	LT	5	4	1	2	2	2	2	2	1	2		50	0.82	0.81		IM	110	150	37	0.9	9.4	5800	2.9	120	52.6	34.2	80.2	172	58	19.6
M	53	1758252	12.4	0.69	127.5	100	2	1	1	2	21	MF	RT	10	2	1	2	2	2	1	2	2	2		50	0.89	1.03		IM	318	354	24	0.69	8.5	11100	2.39	192	117	28	234	175	94	30.7
M	53	4579978	7.7					1	1	2	7	FF		8	4	1		1	1	1	2	2			50	1.24	1.45		M												177	73	23.3
M	70	5943800	10.1	2.3	30	3840	1	2	1	2	11	MF	LT	2	3	1	2	1	2	2	2	2	2		50	1.01	1.09		MA	96	159	68	2.3	7.9	17000	3.2	160	91	48	105	170	66	22.8
M	63	5892696	11.2	1.11	71.1	160	2	2	1	2	11	MF	RT	8	0	1	2	2	2	1	2	2	2		50	1.16	1.01		IM	100	200	52	1.1	10.9	9600	3.61	111	63	38	64	175	110	35.9
M	53	5900311						2	1	2	25			12	3	1	1	1	2	1	1		3						M
M	45	4517530	5.8	2.2	34.6	68	1	2	1	2	4	FF	RT	4	4	1	2	2	2	1	2	2	1		28	1.18	0.76		IM	85	115		2.2	11.5	13100		128	70.9	17	234	160	94.5	36.9
F	59	5660120	9.3	2.3	21.7	2980	1	1	1	2	15	HF	RT	5	4	1	2	2	2	2	2	2	1		50	1.16	1.09		IM	153	220	68.9	2.3	9.4	9200	3.49	218	142	46	147	153	54.4	23.2
F	46	1434632	8.1	0.84	77.2	4000	2	2	1	2	11	FF	RT	3	4	1	2	2	2	1	2	2	1		50	1.11	1.16		IM	150	240	21	0.7	9.9	8800	4	138	73	54	110	163	76	28.6
M	49	3639330	6.3	5.8	11.1	1555	1	1	1	2	14	HF	RT	2	4	1	1	1	2	1	1	1	4		50				IM	80	121		5.8	7.7	15000	2.81	72.5	37.9	29.3	79	176	70	22.6
F	62	2937611	9.9	0.7	121.4	169	2	2	1	2	12	FF	RT	4	4	1	2	2	2	1	2	2	3			1.02	1.12		IM	181	142	26.5	0.7	9.3	15900	3.5	142	61	54	132	153	57.5	24.6
M	58	6224709	10.8	3.17	21.5	8034	1	1	1	2	11	FF	RT	2	1	1	2	2	2	1	2	2	2						MA	75	287		3.17	8.5	7000	3.4		79	59	83
M		4369939	7.2	0.73	123.4		2	2	1	2	9	FF		2	4	1		2	2	1	2	2							IM	125.8	234.3		0.73	13.4	13500	3.75	122.13	70.85	37.62	58.39
M	61	2814403	6.3	0.98	82.6	898	2	2	1	2	6	FF	LF	1	3	1	2	1	1	1	2	2	2		50	1.12	1.1		MA	135	170	32	0.98	8.8	12900	3.75	92	49	32	85	177	94	30
M	60	4595515	8.3	1.28	60.9	691.4	2	1	1	2	2			3	4	1		2	2	1	2	2							IM	100			1.28					91	37	114
M	61	6081561	9.2	1.2	65.4	1575	2	2	1	2	11	FF	RT	3	1	1		2	2	1	2	2	1		44	1.04	1.09		IM	246	244		1.2	14.4	9500	4.53	144	89	48	66	155	61	25.8
M	40	5590517	7.6	0.74	124.5	200	2	2	1	2	11					1		1		1	2	1			34	1.09	AM		M	146	216		0.74	12.3	9900	3.4	179	110	44	123	176	70	22.6
F	62	4890646		2.1	25.4	3506	1	1	1	2	15	FF		6	4	1				1	2	2							IM				2.1	10.6	10600	2.53
M	55	5226068	8.1	1.09	74.6	1452	2	1	1	2	21	FF	RT	12	4	1	2	2	2		2	1	2		50	1.08	1.01	OM	MA	81	206	39	1.09	9.1	9800	2.99	142	98	26	114	175	68	22.2
M	60	5100811	9.6	0.93	86.9		2	2	1	2	3	FF		3		1	2	2	2		2	2				1.03	1.01		IM	124			0.93	10.2	10200						163	64	21.1
M	61	4491216	11.3	1.33	58.1	700	1	1	1	2	15	HF	LT	7	3	1	2	2	2	1	2	1	3	3	50	1.14	1.2		IM	177	208	60	1.33	11.7	8500	4.5	213	131	43	195	168	67	23.7
M	48	6080598	7.7	2.17	34.6	2444	1	2	1	2	7	FF		10	3	1		2	2	2	2	2							IM	161	118		2.17	10.9	8600	4.3	178	116	28	381
F	55	5992992	7.2	0.6	110.3	100	2	2	1	2	12	MF	LT	2	2	1	2	2	2	1	2	2	1	1	44	1.32	0.97		IM	153	262	33	1	10.4	10100	3.46	123	67	42	145	163	66	25
M	56	6170791	13.1	1.3	57.1	23320	2	1	1	2	25	FF		1	2	1	1	2	2	1	2	2	4		50	1.12	0.98		IM	94	86	40	1.3	7.1	9600	3.4	117	44	42	155	160	69	27.3
M	62	1307029	9	0.88	93.2		2	2	1	2	15	FF	RT	4	4	1	2	2	2	2	2	1			50	1.01	1.05		IM	211			0.88				155	100	29	201	180	75	23.1
M	57	6220691		3.89	17.07		1	1	1	2	5	FF	RT	20	4	1				2	2	1	2						IM				3.89	4.3	26700	2.3	126	5	4.7	225
M	44	5626384	9	1	86.2	490	2	2	1	2	15	FF	RT	0	0	1	2	2	2	2	2	2	1		26	0.97	1.07		IM	102	158		1	9	4400	4.4	192	39	39	144	170	57.8	20
F	62	2937611						2	1	2	15	FF	RT	0	4	1	2	2	2	2	2	2							IM	160	260										153
M	72	6340204	10	1.01	77.1	1100	2	1	1	2	15	FF	RT	0	3	1		2	2	1	2	2	1			1.22	1.09	OM	IM	129	226		1.01	11.1	10300	3.9	118	67	30	105	180	62	19.1
M	50	5769312	7.3	0.8	108.7	900	2	2	1	2	11	FF	LT	1	2	1	2	2	2	2	2	2	3			1.18	1.12	OM	IM	105	171	29.6	1.12	11	12800	3.9	`145	82	45	182	170	74	25.6
F	56	2320109	8.1				2	1	1	2	15	FF		0	4	1		2	2	1	2	2	1						MA	163	348			8.7	13900
F	61	2324449	9.5	1.32	58.6	854	2	1	1	2	21	FF		0	1	1		2	2	1	2	2	3			1.41	0.96		IM	193	240		1.32	9.9	10800	3.7	201	92	41	236	155	94	39.1
F	48	6428470	6.7	5.43	8.93		1	2	1	2	7	FF		1	4	1		2	2	1	2	2	1	1	50	1.1	1.2		IM				5.43	8	16400						160	84	32.8
M	68	1655700		1.09	71.5		2	1	1	2	15	FF		0	3	1		2	2	1	2	2			50	0.44	1.1		IM	225	378	37	1.09				282	181	38		165	64	23.5
M	66	4727722	10.5	1.38	54.7	89.6	1	1	1	2	21	FF	RT	0	4	1		1	2	1	2	1	3	2	50	0.91	1.01	OM	IM	196	242		1.38	12.1	9400		115	55	43	85	165	60	25
M	53	6448587							1	2	11	FF		2	4	1	2	2	2	1			3		50	0.93	0.86		IM
M	55	6466704	10.2	0.83	102	600	2	2	1	2	4	MF	RT	1	3	1	2	2	2	2	2	2	2		AM	AM	AM		M	187	307	18	0.83	13	5400	4.4	194	120	39	336
M	74	6550918		0.52	165.12		2	1	1	2	11	FF	RT	1	4	1		2	2	2	1	2							MA	150	250		0.52	9.3	12500	2.57	108	60	32	64
M	61	3811837		1.64	45.62		1	1	1	2	21	FF	RT	0	2	1		1	2	1	2	2	4						IM	214	215	22.8	1.64								180	95	29.32
M	43	5974285	14.3	1.17	72.32	650	2	2	1	2	1	HF	LT	1	2	1	2	2	2	2	2	1	2		50	1.25	1.3	OM	IM	145	447.4	68.13	1.17	10.6	9600	3.9	146.04	89.11	39.47	110.62	172	73	24.7
M	66	6619810	8	1.26	57.3	613	1	2	1	2	9	FF	RT	1	3	1	2	2	2	2	2	2	2		50	1.05	1.06	OM	MA	188	299	36	0.94	8.9	15000	3.36	135	70	27	189	176	63	20.3
M	58	6656589	11.5	1.25	63	5025	2	1	1	2	17	FF	LT	1	3	1	1	2	2	2	2	2	3		50	0.94	1.11	OM	IM	245	365	52	1.25	10.1	3800	3.16	152	78	30	282	167	52	18.6
M	45	4327707	10.6	0.79	112.7	280	2	2	1	2	11	MF	LT	5	4	1	2	2	2	1	2	2	2		50	1.07	1.09		IM	300	400	34	0.79	15.4	3000	3.9	214	136	41	158	170	90	31.1
M	71	6057081	6.2	1.8	39.7	1500	1	2	1	2	6	FF	LT	1	3	1	2	2	2	1	1	2	2		28	1.06	1.07		IM	132	120	67	1.8	16.3	9500	4	126	73	35	268	173	68	22.7
M	52	6850741	9.3					2	1	2	13	HF	RT	8	2	1	2	1	2	2	2	2	2		50	0.9	1.07		IM	50	80										186	66	19.1
M	57	6839055						2	1	2	21	FF		6	1	1		1	2		1	1							IM
M	48	1033089	14	1.43	42.6	110	1	1	1	2	16	FF	LT	1	4	1	2	2	2	2	1	1	2		50	1.21	0.98		IM	120	183	49	1.43	12	8700	4.2	184	104	49	155	175	53	17.3
F	49	1034859	7.8	0.7	94.5	350	2	2	1	2	1	MF	RT	1	2	1	2	2	2	1	2	2	2		50	0.95	1.07		IM	150	163	28	0.7	8.7	10700	2.8	152	87	46	94	160	83	32.4
M	67	1015161						1	1	2	27	HF	RT	8		1		2	2	1	2	2							IM
M	40	6619454	8.4	1	87.9	300	2	1	1	2	15	HF	RT	2	4	1	2	2	2	2	2	2	3		50	1.11	1.25	OM	IM	100	160	27	1.21	10.2	10300	2.6	50	44	37	119	174	45	14.9
F	60	6235877	11.3	1.2	48.7	150	1	2	1	2	7	FF	RT	5	4	1	2	2	2	1	2	2	2		14	1.01	1.01		IM	120	130	18	0.7	10	13900		180	100	48	160	147	55.4	25.6
M	63	2615205	7.9	1.06	75	120	2	2	1	2	5	MF	LT	1	1	1	2	2	2	2	2	2	1		50	1.18	1.08		IM	153	248	36	1.06	14.6	8700	4.4	141	70	61	119	175	87	28.4
M	51	1065681	8.5	0.76	114.9	264	2	1	1	2	11	MF	LT	6	3	1	2	2	2	2	2	2	2		20	1.01	0.95		IM	284	446	34	0.76	15.7	8000	3.94	247	149	75	98	175	66	21.6
M	47	1130459	6.8	0.52	181	523	2	2	1	2	13	FF	RT	1	3	1	2	2	2	2	1	1	4		26	1.09	1.16		MA	254	341	14	0.52	10	25800	3.12	163	56	44	314	171	84	28.7
M	55	1027623		0.55	164.3	1170	2	2	1	2	21	MF	RT	2	2	1		2	2	2	2	2							M	96	73	45	0.55	7.9	8900	1.35	57	18	19	57
M	57	6797972	8.3	0.9	92.4	102	2	1	1	2	2	FF	RT	2	4	1	2	2	2	1	2	2	3		50	1.4	1.31	OM	MA	150	200	21	0.9	8	9200	3.9	144		45	139	161	53	20.4
M	65	6589326	9.8	0.8	103.1		2	2	1	2	11	MF	RT	2	1	1	2	1	2	2	2	2	2		50	1.11	1.11		IM	98	115	28	0.8	11	11000		140	91	36	651	172	72	24.3
M	73	2499769		1.25	60.1		2	2	1	2	21	MF	RT	6	2	1		2	2	1	2	1			50	1.27	1.41		IM	97	205	30	1.25	12.8	36730	4.1	155	94	43	90	167	63	22.6
M	53	1286254	11.6	1	83	270	2	1	1	2	2	FF	LT	1	4	1	2	2	2	2	2	2	3		50	1.35	1.6	OM	MA	200	250	18	1	7.2	13400	2.4	148	87	42	67	170	73	25.3
M	58	1241714	8.5	1.17	68	590	2	1	1	2	7	FF	RT	6	2	1		2	2	2	2	2			36	1.27	1.2	OM	IM	147	75	49	1.17	7.1	7800	3.3	111	66	32	87	175	64	20.9
M	50	1293935	6	2.17	34.3	2770	1	2	1	2	15	FF	RT	2	2	1	2	2	2	1	2	1	2		50	1.21	1.16		IM	252	135	90.3	2.17	8.3	8900	2.17	98	41	57	53	167	58	20.8
M	68	1398435	8.8	4.85	12.7		1	1	1	2	17	FF		1	4	1		1	2	1	2	2			50	1.11	0.91		IM			130	4.85	9.4		4.3					163	93	35.3
F	50	6365304	7.1	0.4	179	500	2	1	1	2	21	FF	LT	240	2	1	2	2	2	2	2	2	3			1.46	1.29		IM	100	70	19	0.4	11.5	6700	3.49	106	30	49	130
M	49	1371529	10.2	0.82	106.1	160	2	1	1	2	12	FF	RT	1	4	1	2	2	2	2	2	2	3		50	1.09	1.14		IM	254	349	19.3	0.75	14.5	7600	4.2	228	141.8	40.9	183.4	178	78	24.6
M	72	1381400	5.7	1.4	52.9	210	1	1	1	2	11	FF	LT	3	2	1	2	1	2	2	2	2	2		50	1.17	1.12		MA	150	250	24	1.4	7.7	5400	3.6	162	103	44	75	176	86	27.8
M	49	4427043						1	1	2	8	FF	LT	24	4	1	2	1	1	1	1	1	1		44	1	1.09		IM	200	250										165	61	22
F	56	1433877	9.3	0.4	175.4	890	2	2	1	2	15	FF	LT	3	1	1	2	2	1	1	2	2	2		50	1.09	1.25		IM	165	254	23	0.4	7.5	9500	2	104	50	22	157
F	55	5992992								2																			IM
M	48	1408112	11.6	0.77	114	360	2	2	1	2	4	FF	LT	1	2	1	1	2	2	1	2	1	2		50	1.07	0.97		IM	183	219	13	0.77	12.9	7900	3.28	96	43	28	100	155	84	35
M	44	2061165	6.4	2.16	35.4		1	1	1	2	15	FF		3	3	1	2	2	2	2	2	2	2		50	1.4	1.6		IM	115	186	71	2.16	7.6	4300	2.57	167	103	43	1O3
M		1580306	11.2	1.8	42		1	1	1	2	7	FF		1	2	1	1	2	2	2	2	2			50	0.71	0.6		IM	268		4	1.87	12.9	8700	4.3	191	120	42	108
F	57	4941665	8.6	5.8	10.7		1	1	1	2	11	FF	RT	1	3	1		2	2	1	2	2			50	1.13	1.06		IM	112	150	120	5.1	9.8	5000	3.8	169	105	34	239
M	60	1346494	10.7	0.59	148.9		2	1	1	2	5	FF		2		1		2	2		2	1	2		50	1	1.07		MA	300	400	13	0.59	9.7	13400	2.41	109	57	23	122
M	50	1721295	9.7					1	1	2	7	FF		10	2	1		2	2	2	2	2	3						IM	107	169			8.9	10800
M	58	1818361	6.9	0.96	85.5	410	2	2	1	2	8	FF	RT	5	4	1	2	2	2	1	2	1	4		50	0.53	0.86		IM	196	115	29	0.96	8.8	14400	3.14	159	105	27	183	167	66	23.7
M	68	1738899		0.87	92.7		2	2	1	2	1	FF	RT	1	4	1		1	2	1									IM	256	330	28	0.87	11.1	13400
M	46	1819546	7.3	1	85.5		2	1	1	2	11	FF	RT	3	4	1		2	2	2	2	2			50	0.82	1.03		IM	238	368	42	1				170	92	60	90	174	79	26.1
M	65	5908310	8.8	1.1	71.4		2	1	1	2	18	FF	RT	1	4	1		1	2	2	2	2	3		50	0.99	1.04		MA	77	385	23	1.1	12.4	7800						175	61	19.9
F	62	1794543	8.5	1.1	53.4	87.2	1	1	1	2	1	HF	LT	2	2	1	2	2	2	1	2	2	3		45	1.08	1.01	OM	IM	145	180	51	1.1	9.9	10000	3.73	116	62	51	95	156	62	23
M	61	1843897	7.5	1.74	42.6		1	1	1	2	15	FF		1	4	1				2	2	2							MA			63	1.74	8.5	20100	4.5
M	52	1806290	6.5	1.52	51.44	780	1	1	1	2	21	FF	RT	1	4	1	2	2	2	1	2	2	4		50	1.19	NM		M	160	350	54	1.52	8.9	22100	2.59					177	80	25.5
